# Supplementary material for: The brittle star genome illuminates the genetic basis of animal appendage regeneration
Source: Nat Ecol Evol. 2024 Jul 19;8(8):1505–21. doi: 10.1038/s41559-024-02456-y (PMC11310086; doi:10.1038/s41559-024-02456-y)
Supplement: Supplementary file 4 — Supplementary Tables 1–14. [file 41559_2024_2456_MOESM4_ESM.xlsx]

## Sheet: Table S1 RNA-seq Datasets
Table S1: Accessions for A. filiformis RNA-seq datasets. This table lists all RNA-seq datasets used and/or generated in this study, along with the corresponding SRA accession numbers. The datasets used for the genome annotation are also indicated.
Dataset	Source	Sample	SRA Accession	Used for the annotation
Arm regeneration	(Purushothaman et al. 2015)	Regen 0D	SRR794587	Yes
Arm regeneration	(Purushothaman et al. 2015)	Regen 1D	SRR794568	Yes
Arm regeneration	(Purushothaman et al. 2015)	Regen 3D	SRR789489	Yes
Development	(Dylus et al. 2016)	9 hpf	SRR4436673	Yes
Development	(Dylus et al. 2016)	18 hpf	SRR4436674	Yes
Development	(Dylus et al. 2016)	27hpf-DMSO	SRR4436672	Yes
Development	(Dylus et al. 2016)	27hpf-FSW	SRR4436671	Yes
Development	(Dylus et al. 2016)	27hpf-SU5402	SRR4436669	Yes
Development	(Dylus et al. 2016)	39 hpf	SRR4436670	Yes
Development	(Delroisse et al. 2015)	Pluteus	SRR1533125	Yes
Development	(Delroisse et al. 2014)	Adult arm	SRR1523743	Yes
Arm regeneration time series	This study	48 hpa (Afi_1)	GSE246675	Yes
Arm regeneration time series	This study	72 hpa (Afi_2)	GSE246675	Yes
Arm regeneration time series	This study	Stage 3 (Afi_3)	GSE246675	Yes
Arm regeneration time series	This study	Stage 4 (Afi_4)	GSE246675	Yes
Arm regeneration time series	This study	Stage 5 (Afi_5)	GSE246675	Yes
Arm regeneration time series	This study	50% P (Afi_6)	GSE246675	Yes
Arm regeneration time series	This study	50% D (Afi_7)	GSE246675	Yes
Arm regeneration time series	This study	Control (Afi_8)	GSE246675	Yes
Arm regeneration explants	This study	3d-D-1	GSE246675	No
Arm regeneration explants	This study	3d-D-2	GSE246675	No
Arm regeneration explants	This study	3d-D-3	GSE246675	No
Arm regeneration explants	This study	3d-D-4	GSE246675	No
Arm regeneration explants	This study	3d-M-1	GSE246675	No
Arm regeneration explants	This study	3d-M-2	GSE246675	No
Arm regeneration explants	This study	3d-M-3	GSE246675	No
Arm regeneration explants	This study	3d-M-4	GSE246675	No
Arm regeneration explants	This study	3d-P-2	GSE246675	No
Arm regeneration explants	This study	3d-P-3	GSE246675	No
Arm regeneration explants	This study	3d-P-4	GSE246675	No
Arm regeneration explants	This study	5d-D-1	GSE246675	No
Arm regeneration explants	This study	5d-D-2	GSE246675	No
Arm regeneration explants	This study	5d-D-5	GSE246675	No
Arm regeneration explants	This study	5d-M-1	GSE246675	No
Arm regeneration explants	This study	5d-M-2	GSE246675	No
Arm regeneration explants	This study	5d-M-5	GSE246675	No
Arm regeneration explants	This study	5d-P-1	GSE246675	No
Arm regeneration explants	This study	5d-P-4	GSE246675	No
Arm regeneration explants	This study	5d-P-5	GSE246675	No

## Sheet: TABLE S2 A. filiformis genes
Table S2: A. filiformis gene models properties. This table presents the 30,267 predicted gene models, along with their properties, including: genomic location (chromosome or scaffold, start, end, strand columns), predicted gene name based on a blast with the swissprot database, predicted gene age, expression sample with maximal TPM (Max TPM, Max Sample) within the normalised “development and arm …
Gene ID	scaffold	start	end	strand	Gene name (swissprot blast)	Gene age (genEra)	Max TPM	Max Sample	Cluster Time Series	Explant Differential Expression	Gene list	Pfam Domains	Gene Ontology Biological Process (general terms)	Gene Ontology Molecular Function (general terms)	Gene Ontology Cellular Component (general terms)
AFI30395	chr1	48445	49045	-	Ust-26	Eukaryota	0					PF03567.12:Sulfotransfer_2
AFI31340	chr1	241468	242459	+	Unchar_13562	cellular organisms	2.44321379982562	Afi.27hpf.SU5402	minor6
AFI31821	chr1	383147	383705	+	Unchar_13742	cellular organisms	3.27796150040556	Afi.39hpf	minor16
AFI30831	chr1	518803	552335	+	Dmbt1-57	cellular organisms	0.876751846506399	regen_0D	A3		immune,kinase	PF00530.16:SRCR,PF07714.15:Pkinase_Tyr
AFI31727	chr1	553027	591723	+	Ptprt-14	cellular organisms	0.485102075295093	regen_0D	minor7			PF00041.19:fn3,PF00102.25:Y_phosphatase
AFI31380	chr1	618346	626625	-	Tie2-33	cellular organisms	0				immune,kinase	PF07714.15:Pkinase_Tyr	GO:0050794=regulation of cellular process, GO:0003006=developmental process involved in reproduction, GO:0007276=gamete generation, GO:0055002=striated muscle cell development, GO:0048513=animal organ development	GO:0004672=protein kinase activity, GO:0016301=kinase activity, GO:0140096=catalytic activity, acting on a protein, GO:0016772=transferase activity, transferring phosphorus-containing groups, GO:0016773=phosphotransferase activity, alcohol group as acceptor
AFI30445	chr1	650197	667226	-	Tie1-11	Bilateria	0				immune,kinase	PF00041.19:fn3,PF07714.15:Pkinase_Tyr
AFI30854	chr1	693592	736847	-	Tie2-28	cellular organisms	0.0301902458114558	Afi.27hpf.DMSO				PF00041.19:fn3,PF07714.15:Pkinase_Tyr	GO:0042221=response to chemical, GO:0044267=cellular protein metabolic process, GO:0007275=multicellular organism development, GO:0006793=phosphorus metabolic process, GO:0007498=mesoderm development	GO:0038023=signaling receptor activity, GO:0060089=molecular transducer activity, GO:0004888=transmembrane signaling receptor activity, GO:0004672=protein kinase activity, GO:0004714=transmembrane receptor protein tyrosine kinase activity	GO:0005887=integral component of plasma membrane, GO:0071944=cell periphery, GO:0031226=intrinsic component of plasma membrane, GO:0005886=plasma membrane, GO:0016020=membrane
AFI29790	chr1	771305	781956	-	Tie1-10	Eukaryota	0.155689193891778	Afi.27hpf.FSW			immune,kinase	PF07714.15:Pkinase_Tyr	GO:0002520=immune system development, GO:0023056=positive regulation of signaling, GO:0007267=cell-cell signaling, GO:0071704=organic substance metabolic process, GO:0040011=locomotion	GO:0031267=small GTPase binding, GO:0016773=phosphotransferase activity, alcohol group as acceptor, GO:0060089=molecular transducer activity, GO:0016301=kinase activity, GO:0019838=growth factor binding	GO:0005737=cytoplasm, GO:0120025=plasma membrane bounded cell projection, GO:0098858=actin-based cell projection, GO:0016324=apical plasma membrane, GO:0005856=cytoskeleton
AFI31560	chr1	824320	856430	+	Unchar_13651	Metazoa	0.0410759009309737	Afi.09hpf	minor17			PF00041.19:fn3
AFI30782	chr1	861529	881452	+	Ptprt-10	cellular organisms	0.036495029346673	Afi.39hpf	minor6			PF00102.25:Y_phosphatase
AFI30997	chr1	883127	896960	+	Tie2-30	Bilateria	1.47589357420594	Pluteus	minor18			PF00053.22:Laminin_EGF
AFI30803	chr1	912265	915436	+	Ptprt-12	Eukaryota	0					PF00102.25:Y_phosphatase
AFI30791	chr1	916099	917446	+	Ptprt-11	Eukaryota	0					PF00102.25:Y_phosphatase
AFI30156	chr1	931639	946244	-	Pa22-2	cellular organisms	67.60150429893	regen_1D	A2			PF00068.17:Phospholip_A2_1
AFI31134	chr1	952398	965248	+	Lipr2-5	cellular organisms	4.1006917616184	Pluteus	minor18			PF00151.17:Lipase
AFI30684	chr1	994044	1009982	+	Hyal-84	cellular organisms	4.3798735134774	regen_0D	minor18			PF02494.14:HYR
AFI31843	chr1	1014483	1015201	+	Unchar_13753	Amphiura filiformis	6.97250147933722	adult_arm	minor4
AFI30484	chr1	1040413	1040833	+	Unchar_13205	Amphiura filiformis	3.88838502013384	regen_3D	minor19
AFI30203	chr1	1057352	1083698	+	Pigg-1	cellular organisms	0.802867296929626	Afi.09hpf	minor15			PF01663.20:Phosphodiest	GO:0042158=lipoprotein biosynthetic process, GO:1901566=organonitrogen compound biosynthetic process, GO:0006629=lipid metabolic process, GO:0046467=membrane lipid biosynthetic process, GO:0006807=nitrogen compound metabolic process	GO:0003824=catalytic activity, GO:0016740=transferase activity, GO:0016772=transferase activity, transferring phosphorus-containing groups	GO:0031224=intrinsic component of membrane, GO:0005737=cytoplasm, GO:0016021=integral component of membrane, GO:0042175=nuclear outer membrane-endoplasmic reticulum membrane network, GO:0043229=intracellular organelle
AFI31330	chr1	1141951	1142596	-	Unchar_13559	cellular organisms	4.15203316199969	Afi.39hpf	A3			PF00665.24:rve
AFI31572	chr1	1151439	1209499	+	Abcc9-40	cellular organisms	3.23061993759811	Pluteus	minor12			PF00664.21:ABC_membrane,PF00005.25:ABC_tran	GO:0048856=anatomical structure development, GO:0001666=response to hypoxia, GO:0009628=response to abiotic stimulus, GO:0051179=localization, GO:0048731=system development	GO:0016818=hydrolase activity, acting on acid anhydrides, in phosphorus-containing anhydrides, GO:0016817=hydrolase activity, acting on acid anhydrides, GO:0022804=active transmembrane transporter activity, GO:0016887=ATP hydrolysis activity, GO:0017111=nucleoside-triphosphatase activity	GO:0005887=integral component of plasma membrane, GO:0016021=integral component of membrane, GO:0016020=membrane, GO:0031224=intrinsic component of membrane, GO:0005886=plasma membrane
AFI30959	chr1	1406464	1417997	-	Rhou	cellular organisms	199.619138723452	Afi.09hpf	A6			PF00071.20:Ras	GO:0071840=cellular component organization or biogenesis, GO:0051716=cellular response to stimulus, GO:0000082=G1/S transition of mitotic cell cycle, GO:0065008=regulation of biological quality, GO:0051056=regulation of small GTPase mediated signal transduction	GO:0016462=pyrophosphatase activity, GO:0017111=nucleoside-triphosphatase activity, GO:0003824=catalytic activity, GO:0003924=GTPase activity, GO:0016818=hydrolase activity, acting on acid anhydrides, in phosphorus-containing anhydrides	GO:0005737=cytoplasm, GO:0005829=cytosol, GO:0005886=plasma membrane, GO:0005622=intracellular anatomical structure, GO:0071944=cell periphery
AFI29879	chr1	1420793	1457260	+	Kri1	cellular organisms	72.2483070438846	Pluteus	A6			PF12936.5:Kri1_C,PF05178.10:Kri1	GO:0007275=multicellular organism development, GO:0042254=ribosome biogenesis, GO:0000466=maturation of 5.8S rRNA from tricistronic rRNA transcript (SSU-rRNA, 5.8S rRNA, LSU-rRNA), GO:0008152=metabolic process, GO:0030490=maturation of SSU-rRNA		GO:0030686=90S preribosome, GO:0032991=protein-containing complex, GO:0043232=intracellular non-membrane-bounded organelle, GO:0043229=intracellular organelle, GO:0070013=intracellular organelle lumen
AFI31030	chr1	1474251	1478958	-	Cp2u1-74	cellular organisms	15.0394895455592	regen_0D	A1	5d.Distal_down		PF00067.20:p450
AFI31513	chr1	1492604	1511300	+	Wls-2	Metazoa	7.44053641640145	regen_0D	minor19			PF06664.10:MIG-14_Wnt-bd	GO:0048518=positive regulation of biological process, GO:0010646=regulation of cell communication, GO:0071702=organic substance transport, GO:0007399=nervous system development, GO:0009306=protein secretion	GO:0005515=protein binding, GO:0017147=Wnt-protein binding, GO:0005102=signaling receptor binding, GO:0005488=binding, GO:0001664=G protein-coupled receptor binding	GO:0031410=cytoplasmic vesicle, GO:0005886=plasma membrane, GO:0016021=integral component of membrane, GO:0043005=neuron projection, GO:0012506=vesicle membrane
AFI31885	chr1	1532882	1556990	+	Unchar_13771	cellular organisms	3.73183386018414	adult_arm	A3			PF00240.21:ubiquitin
AFI31736	chr1	1567455	1586266	-	Nxpe3-16	Bilateria	0.240030257403521	regen_3D	minor1			PF06312.10:Neurexophilin
AFI31748	chr1	1858632	1916391	+	Unchar_13717	cellular organisms	1718.91226710135	adult_arm	A2	5d.Distal_down,5d.Proximal_down
AFI31245	chr1	1961694	1965996	+	Unchar_13524	Amphiura filiformis	775.500016005458	adult_arm	A2	5d.Distal_down
AFI30753	chr1	2081876	2083196	+	Unchar_13326	Eumetazoa	1.15740264277372	Pluteus	minor15			PF00628.27:PHD
AFI31463	chr1	2123784	2207053	-	Wls-1	Metazoa	8.50619721940769	Afi.27hpf.DMSO	A6			PF06664.10:MIG-14_Wnt-bd	GO:0007049=cell cycle, GO:0032501=multicellular organismal process, GO:0043123=positive regulation of I-kappaB kinase/NF-kappaB signaling, GO:0060322=head development, GO:0090087=regulation of peptide transport	GO:0005515=protein binding, GO:0005102=signaling receptor binding, GO:0001664=G protein-coupled receptor binding, GO:0017147=Wnt-protein binding, GO:0005488=binding	GO:0008021=synaptic vesicle, GO:0031410=cytoplasmic vesicle, GO:0030139=endocytic vesicle, GO:0043227=membrane-bounded organelle, GO:0005802=trans-Golgi network
AFI31443	chr1	2215940	2253144	-	Wdr36	cellular organisms	14.7802830912611	Afi.27hpf.FSW	A6	3d.Distal_up,5d.Distal_up,5d.Proximal_up		PF04192.10:Utp21,PF00400.30:WD40	GO:0010467=gene expression, GO:0008152=metabolic process, GO:0016070=RNA metabolic process, GO:0042254=ribosome biogenesis, GO:1901360=organic cyclic compound metabolic process		GO:0070013=intracellular organelle lumen, GO:0005654=nucleoplasm, GO:0030684=preribosome, GO:0005622=intracellular anatomical structure, GO:0031981=nuclear lumen
AFI30945	chr1	2261717	2296799	-	Hecd3	cellular organisms	4.99544284701122	regen_1D	A3			PF03256.14:ANAPC10,PF00632.23:HECT	GO:0071704=organic substance metabolic process, GO:1901564=organonitrogen compound metabolic process, GO:1901575=organic substance catabolic process, GO:0016567=protein ubiquitination, GO:0008152=metabolic process	GO:0000149=SNARE binding, GO:0019787=ubiquitin-like protein transferase activity, GO:0003824=catalytic activity, GO:0061659=ubiquitin-like protein ligase activity, GO:0004842=ubiquitin-protein transferase activity	GO:0005622=intracellular anatomical structure, GO:0005737=cytoplasm, GO:0048471=perinuclear region of cytoplasm
AFI31537	chr1	2296957	2317661	+	Asna	cellular organisms	40.9486325747955	Afi.39hpf	A5			PF02374.13:ArsA_ATPase	GO:0072657=protein localization to membrane, GO:0007416=synapse assembly, GO:1903532=positive regulation of secretion by cell, GO:0051223=regulation of protein transport, GO:1903530=regulation of secretion by cell	GO:0015075=ion transmembrane transporter activity, GO:0022857=transmembrane transporter activity, GO:0015318=inorganic molecular entity transmembrane transporter activity, GO:0008509=anion transmembrane transporter activity, GO:0017111=nucleoside-triphosphatase activity	GO:0005730=nucleolus, GO:0031984=organelle subcompartment, GO:0120025=plasma membrane bounded cell projection, GO:0043228=non-membrane-bounded organelle, GO:0043227=membrane-bounded organelle
AFI29940	chr1	2339625	2341499	+	Mtr1c	Metazoa	22.5640261626169	regen_1D	A1			PF00001.19:7tm_1
AFI30140	chr1	2359617	2377359	+	Acha6-6	cellular organisms	41.4046950710405	regen_0D	minor4			PF02932.14:Neur_chan_memb,PF02931.21:Neur_chan_LBD
AFI31686	chr1	2389498	2411781	-	Acha-3	cellular organisms	168.279308843393	Afi.09hpf	minor1			PF02932.14:Neur_chan_memb,PF02931.21:Neur_chan_LBD	GO:0019438=aromatic compound biosynthetic process, GO:0051171=regulation of nitrogen compound metabolic process, GO:0050806=positive regulation of synaptic transmission, GO:0071840=cellular component organization or biogenesis, GO:0042113=B cell activation	GO:0016247=channel regulator activity, GO:0042803=protein homodimerization activity, GO:0005216=ion channel activity, GO:0038023=signaling receptor activity, GO:0005515=protein binding	GO:0009897=external side of plasma membrane, GO:0098590=plasma membrane region, GO:0014069=postsynaptic density, GO:0071944=cell periphery, GO:0098857=membrane microdomain
AFI30759	chr1	2508384	2532593	-	Pigg-2	cellular organisms	1.4067361729115	Afi.09hpf	minor17			PF01663.20:Phosphodiest	GO:0008654=phospholipid biosynthetic process, GO:0006796=phosphate-containing compound metabolic process, GO:0046474=glycerophospholipid biosynthetic process, GO:0006643=membrane lipid metabolic process, GO:0071704=organic substance metabolic process	GO:0003824=catalytic activity, GO:0016740=transferase activity, GO:0016772=transferase activity, transferring phosphorus-containing groups	GO:0098827=endoplasmic reticulum subcompartment, GO:0031227=intrinsic component of endoplasmic reticulum membrane, GO:0005622=intracellular anatomical structure, GO:0031984=organelle subcompartment, GO:0043229=intracellular organelle
AFI30354	chr1	2553767	2578444	-	Ptprf-8	cellular organisms	2.02587198741429	regen_0D	minor17			PF00041.19:fn3,PF00008.25:EGF
AFI31497	chr1	2611646	2654118	-	Ptprf-9	cellular organisms	1.38167952717368	regen_0D	minor19	5d.Distal_down	immune	PF00041.19:fn3,PF02494.14:HYR
AFI31047	chr1	2657012	2668670	+	Pa22-3	cellular organisms	120.90272580745	regen_1D	A2			PF00068.17:Phospholip_A2_1
AFI29712	chr1	2676425	2682359	-	Ptpra-1	Eukaryota	3.83122678511631	regen_1D	minor18			PF00102.25:Y_phosphatase	GO:0016043=cellular component organization, GO:0007423=sensory organ development, GO:0010558=negative regulation of macromolecule biosynthetic process, GO:0007167=enzyme linked receptor protein signaling pathway, GO:0044237=cellular metabolic process	GO:0005488=binding, GO:0016787=hydrolase activity, GO:0060089=molecular transducer activity, GO:0016788=hydrolase activity, acting on ester bonds, GO:0005515=protein binding	GO:0031252=cell leading edge, GO:0005737=cytoplasm, GO:0043227=membrane-bounded organelle, GO:0120025=plasma membrane bounded cell projection, GO:0031226=intrinsic component of plasma membrane
AFI31121	chr1	2683022	2715269	-	Tie2-31	Opisthokonta	1.40183971962293	Afi.09hpf	minor18			PF00102.25:Y_phosphatase
AFI31299	chr1	2720611	2730543	-	Ptpre-2	cellular organisms	0.171652495206855	regen_3D				PF00102.25:Y_phosphatase
AFI30501	chr1	2731083	2745708	-	Ptprt-9	cellular organisms	9.31987216854122	Afi.18hpf	minor19			PF00102.25:Y_phosphatase
AFI31288	chr1	2747306	2765861	-	Ush2a-5	cellular organisms	0.0450689652821458	Afi.27hpf.FSW				PF00041.19:fn3
AFI31358	chr1	2821202	2861790	+	Tie2-32	cellular organisms	0.0182165039968395	Afi.27hpf.DMSO	minor16		immune,kinase	PF00041.19:fn3,PF07714.15:Pkinase_Tyr	GO:1901342=regulation of vasculature development, GO:2000146=negative regulation of cell motility, GO:0023052=signaling, GO:0048513=animal organ development, GO:0051716=cellular response to stimulus	GO:0019199=transmembrane receptor protein kinase activity, GO:0038023=signaling receptor activity, GO:0016772=transferase activity, transferring phosphorus-containing groups, GO:0004714=transmembrane receptor protein tyrosine kinase activity, GO:0060089=molecular transducer activity	GO:0031226=intrinsic component of plasma membrane, GO:0005886=plasma membrane, GO:0031224=intrinsic component of membrane, GO:0016020=membrane, GO:0016021=integral component of membrane
AFI30644	chr1	2892801	2923984	+	Unchar_13276	Bilateria	0.0236752676287659	Afi.27hpf.FSW	minor7			PF00041.19:fn3
AFI30567	chr1	2924410	2927917	+	Tie1-12	cellular organisms	0.461868467138385	Afi.39hpf			immune,kinase	PF07714.15:Pkinase_Tyr	GO:0048731=system development, GO:0043009=chordate embryonic development, GO:0016310=phosphorylation, GO:0022610=biological adhesion, GO:0007154=cell communication	GO:0016773=phosphotransferase activity, alcohol group as acceptor, GO:0016301=kinase activity, GO:0060089=molecular transducer activity, GO:0019199=transmembrane receptor protein kinase activity, GO:0004672=protein kinase activity	GO:0031224=intrinsic component of membrane, GO:0071944=cell periphery, GO:0005886=plasma membrane, GO:0005887=integral component of plasma membrane, GO:0031226=intrinsic component of plasma membrane
AFI30848	chr1	2944195	2955188	+	Tie2-27	cellular organisms	1.45123099329901	regen_0D	minor7		immune,kinase	PF07714.15:Pkinase_Tyr	GO:0051173=positive regulation of nitrogen compound metabolic process, GO:0043408=regulation of MAPK cascade, GO:0051270=regulation of cellular component movement, GO:0043933=protein-containing complex subunit organization, GO:0033674=positive regulation of kinase activity	GO:0004888=transmembrane signaling receptor activity, GO:0005515=protein binding, GO:0016740=transferase activity, GO:0031267=small GTPase binding, GO:0019899=enzyme binding	GO:0048471=perinuclear region of cytoplasm, GO:0098590=plasma membrane region, GO:0071944=cell periphery, GO:0043229=intracellular organelle, GO:0005815=microtubule organizing center
AFI30748	chr1	2982911	2990400	-	Ptpre-1	cellular organisms	0.540961534584396	regen_0D	minor16			PF00102.25:Y_phosphatase
AFI30032	chr1	2991765	3008161	-	Unchar_13012	Bilateria	0.444764742567423	regen_0D				PF00041.19:fn3
AFI30894	chr1	3013131	3064013	-	Hyal-85	cellular organisms	0.455330326714201	Afi.09hpf	minor4			PF00008.25:EGF,PF02494.14:HYR,PF12947.5:EGF_3
AFI30515	chr1	3074989	3104894	-	Cad96-43	cellular organisms	2.00406824809832	regen_0D	minor12		immune,kinase	PF07714.15:Pkinase_Tyr	GO:0019538=protein metabolic process, GO:0098609=cell-cell adhesion, GO:0010256=endomembrane system organization, GO:0042060=wound healing, GO:0018193=peptidyl-amino acid modification	GO:0016740=transferase activity, GO:0004672=protein kinase activity, GO:0140096=catalytic activity, acting on a protein, GO:0016772=transferase activity, transferring phosphorus-containing groups, GO:0016773=phosphotransferase activity, alcohol group as acceptor	GO:0016020=membrane, GO:0016021=integral component of membrane, GO:0031224=intrinsic component of membrane, GO:0031226=intrinsic component of plasma membrane, GO:0045177=apical part of cell
AFI30157	chr1	3106846	3107374	-	Unchar_13066	cellular organisms	2.33259036116464	Pluteus	minor18
AFI31862	chr1	3113129	3187849	-	Ush2a-6	cellular organisms	2.69177224794696	Afi.09hpf	A1			PF00041.19:fn3,PF12947.5:EGF_3,PF07645.13:EGF_CA
AFI30682	chr1	3346709	3352522	-	Arsb-35	cellular organisms	0.76807219235912	regen_1D				PF00884.21:Sulfatase		GO:0003824=catalytic activity, GO:0016787=hydrolase activity, GO:0016788=hydrolase activity, acting on ester bonds	GO:0005576=extracellular region, GO:0043229=intracellular organelle, GO:0043231=intracellular membrane-bounded organelle, GO:0043227=membrane-bounded organelle, GO:0012505=endomembrane system
AFI29689	chr1	3418546	3450170	-	Acsf2-39	cellular organisms	0.651037080348169	regen_0D	A2			PF13193.4:AMP-binding_C,PF00501.26:AMP-binding	GO:0006793=phosphorus metabolic process, GO:0055086=nucleobase-containing small molecule metabolic process, GO:0006725=cellular aromatic compound metabolic process, GO:0046394=carboxylic acid biosynthetic process, GO:0044249=cellular biosynthetic process	GO:0003824=catalytic activity, GO:0016874=ligase activity, GO:0016877=ligase activity, forming carbon-sulfur bonds	GO:0005739=mitochondrion, GO:0005737=cytoplasm, GO:0043231=intracellular membrane-bounded organelle, GO:0070013=intracellular organelle lumen, GO:0042579=microbody
AFI30614	chr1	3451960	3464576	+	Unchar_13262	Deuterostomia	2.87041885935689	regen_1D	minor18			PF13472.4:Lipase_GDSL_2
AFI31412	chr1	3489913	3544974	+	Muc4-5	cellular organisms	0.101219905280889	regen_3D	A1			PF06119.12:NIDO,PF00008.25:EGF,PF12947.5:EGF_3,PF12946.5:EGF_MSP1_1,PF12661.5:hEGF,PF07645.13:EGF_CA,PF01390.18:SEA
AFI31266	chr1	3545024	3546827	+	Unchar_13530	Amphiura filiformis	3.51539919381702	regen_1D	A1
AFI30418	chr1	3561010	3574066	+	Unchar_13180	Eumetazoa	0.0967849236248133	regen_3D				PF01390.18:SEA
AFI30096	chr1	3608413	3621699	-	Qrfpr-4	Metazoa	1.03414075959817	regen_0D	minor17			PF00001.19:7tm_1
AFI31172	chr1	3633465	3659167	+	Map12	cellular organisms	4.73824948341556	Afi.09hpf	minor12			PF00557.22:Peptidase_M24	GO:0043170=macromolecule metabolic process, GO:0006508=proteolysis, GO:0009987=cellular process, GO:0006464=cellular protein modification process, GO:0071704=organic substance metabolic process	GO:0008233=peptidase activity, GO:0008238=exopeptidase activity, GO:0008237=metallopeptidase activity, GO:0016787=hydrolase activity, GO:0003824=catalytic activity	GO:0043226=organelle, GO:0005739=mitochondrion, GO:0043227=membrane-bounded organelle, GO:0005622=intracellular anatomical structure, GO:0043229=intracellular organelle
AFI31778	chr1	3684240	3708700	-	Alkb5	Eukaryota	20.9226808268503	Afi.09hpf	A6			PF13532.4:2OG-FeII_Oxy_2	GO:0006397=mRNA processing, GO:0036293=response to decreased oxygen levels, GO:0044238=primary metabolic process, GO:0009987=cellular process, GO:0048232=male gamete generation	GO:0003824=catalytic activity, GO:0016491=oxidoreductase activity, GO:0032451=demethylase activity, GO:0140098=catalytic activity, acting on RNA	GO:0005622=intracellular anatomical structure, GO:0043233=organelle lumen, GO:0031974=membrane-enclosed lumen, GO:0005654=nucleoplasm, GO:0005634=nucleus
AFI31090	chr1	3715979	3722384	+	Unchar_13464	Deuterostomia	16.3176566591363	Afi.39hpf	A9			PF12796.5:Ank_2,PF00023.28:Ank	GO:0019222=regulation of metabolic process, GO:0051239=regulation of multicellular organismal process, GO:0080090=regulation of primary metabolic process, GO:0032268=regulation of cellular protein metabolic process, GO:0050790=regulation of catalytic activity	GO:0098772=molecular function regulator, GO:0019207=kinase regulator activity, GO:0030234=enzyme regulator activity, GO:0019887=protein kinase regulator activity, GO:0044877=protein-containing complex binding	GO:0043227=membrane-bounded organelle, GO:0043229=intracellular organelle, GO:0043231=intracellular membrane-bounded organelle, GO:0005622=intracellular anatomical structure, GO:0005634=nucleus
AFI29963	chr1	3746978	3774618	-	Snx8	Eukaryota	6.13314423951454	Afi.39hpf	minor12			PF00787.22:PX	GO:0071840=cellular component organization or biogenesis, GO:0016482=cytosolic transport, GO:0071705=nitrogen compound transport, GO:0015031=protein transport, GO:0051641=cellular localization	GO:0042802=identical protein binding, GO:0035091=phosphatidylinositol binding, GO:0008289=lipid binding, GO:0005543=phospholipid binding, GO:0043168=anion binding	GO:0005737=cytoplasm, GO:0016020=membrane, GO:0043229=intracellular organelle, GO:0019898=extrinsic component of membrane, GO:0043227=membrane-bounded organelle
AFI30087	chr1	3783603	3790654	-	Unchar_13041	Eumetazoa	63.1854714335323	regen_0D	A2
AFI30241	chr1	3816768	3858568	-	Tex2	Eukaryota	5.01190355727935	Afi.27hpf.DMSO	minor16				GO:1901564=organonitrogen compound metabolic process, GO:0008152=metabolic process, GO:0006665=sphingolipid metabolic process, GO:0071704=organic substance metabolic process, GO:0023052=signaling	GO:0005488=binding, GO:0008289=lipid binding	GO:0005622=intracellular anatomical structure, GO:0016020=membrane, GO:0016021=integral component of membrane, GO:0005737=cytoplasm, GO:0043227=membrane-bounded organelle
AFI31712	chr1	3869335	3880002	-	Unchar_13702	Deuterostomia	3.3227946999941	regen_0D	A2			PF15112.4:DUF4559
AFI30892	chr1	3926964	3928834	-	Unchar_13374	Amphiura filiformis	0.543044457874974	regen_1D	A3			PF01033.15:Somatomedin_B
AFI30897	chr1	3928920	3943875	-	Unchar_13377	Bilateria	0.341655288738029	Afi.18hpf	minor12			PF00059.19:Lectin_C
AFI31598	chr1	3972497	3994554	+	Acsf2-50	cellular organisms	1.61178541544153	regen_3D	A1			PF13193.4:AMP-binding_C,PF00501.26:AMP-binding	GO:0019693=ribose phosphate metabolic process, GO:0034641=cellular nitrogen compound metabolic process, GO:0044238=primary metabolic process, GO:1901135=carbohydrate derivative metabolic process, GO:0009150=purine ribonucleotide metabolic process	GO:0003824=catalytic activity, GO:0016874=ligase activity, GO:0016877=ligase activity, forming carbon-sulfur bonds	GO:0043227=membrane-bounded organelle, GO:0043233=organelle lumen, GO:0070013=intracellular organelle lumen, GO:0005759=mitochondrial matrix, GO:0042579=microbody
AFI29848	chr1	4024742	4135479	-	C1qt4-4	Bilateria	1.27108140021009	Pluteus	minor16		immune	PF00386.19:C1q
AFI31909	chr1	4144814	4191297	+	Paf1	Eukaryota	408.636064591057	Pluteus	minor19			PF03985.11:Paf1	GO:0006397=mRNA processing, GO:0016574=histone ubiquitination, GO:0010605=negative regulation of macromolecule metabolic process, GO:2000112=regulation of cellular macromolecule biosynthetic process, GO:0032270=positive regulation of cellular protein metabolic process	GO:0001099=basal RNA polymerase II transcription machinery binding, GO:0070063=RNA polymerase binding, GO:0001098=basal transcription machinery binding, GO:0019899=enzyme binding, GO:0000993=RNA polymerase II complex binding	GO:0055029=nuclear DNA-directed RNA polymerase complex, GO:0005737=cytoplasm, GO:0061695=transferase complex, transferring phosphorus-containing groups, GO:0043228=non-membrane-bounded organelle, GO:0005634=nucleus
AFI30042	chr1	4195696	4198460	-	Unchar_13019	Amphiura filiformis	22.8068289824266	adult_arm	A1			PF00041.19:fn3
AFI30261	chr1	4200301	4204024	-	Naa80-2	Eukaryota	3.00275117224928	Pluteus	A5			PF00583.23:Acetyltransf_1
AFI31019	chr1	4207215	4440635	+	B4ga1	Eukaryota	1.82239100330151	Afi.09hpf	minor4			PF13896.4:Glyco_transf_49	GO:0061061=muscle structure development, GO:0120039=plasma membrane bounded cell projection morphogenesis, GO:0006790=sulfur compound metabolic process, GO:0032501=multicellular organismal process, GO:0006464=cellular protein modification process	GO:0008375=acetylglucosaminyltransferase activity, GO:0016758=hexosyltransferase activity, GO:0003824=catalytic activity, GO:0008194=UDP-glycosyltransferase activity, GO:0016740=transferase activity	GO:0000139=Golgi membrane, GO:0043226=organelle, GO:0031984=organelle subcompartment, GO:0098791=Golgi apparatus subcompartment, GO:0030173=integral component of Golgi membrane
AFI31428	chr1	4586965	4630174	+	Test-6	cellular organisms	6.86130283159153	regen_0D	A3		immune	PF00089.24:Trypsin,PF00008.25:EGF,PF00057.16:Ldl_recept_a,PF00431.18:CUB
AFI30966	chr1	4639821	4747914	+	Unchar_13409	Bilateria	0.288171049084344	adult_arm	minor4		immune	PF00008.25:EGF,PF01392.20:Fz,PF00431.18:CUB
AFI31364	chr1	4778310	4811212	+	Fbp3-10	cellular organisms	2.01638247772595	regen_0D	minor16			PF00008.25:EGF,PF00057.16:Ldl_recept_a,PF00431.18:CUB
AFI29893	chr1	4811235	4881970	+	Test-5	cellular organisms	3.33388884980466	regen_0D	A3		immune	PF00431.18:CUB,PF00008.25:EGF,PF00089.24:Trypsin,PF00057.16:Ldl_recept_a,PF01392.20:Fz
AFI31421	chr1	4895662	4907449	+	Unchar_13589	Bilateria	4.14038650847703	regen_0D	minor7			PF00008.25:EGF,PF00057.16:Ldl_recept_a
AFI31221	chr1	4911160	4941548	+	Fndc1	cellular organisms	5.50774738918075	regen_0D	A2			PF00008.25:EGF,PF12661.5:hEGF	GO:0010942=positive regulation of cell death, GO:0006950=response to stress, GO:0009628=response to abiotic stimulus, GO:0070201=regulation of establishment of protein localization, GO:0071456=cellular response to hypoxia		GO:0016020=membrane, GO:0005740=mitochondrial envelope, GO:0043226=organelle, GO:0005654=nucleoplasm, GO:0031090=organelle membrane
AFI30047	chr1	5157334	5207013	-	Bssp4	cellular organisms	16.1427328026596	regen_0D	minor1			PF00431.18:CUB,PF00095.19:WAP,PF00089.24:Trypsin,PF00057.16:Ldl_recept_a,PF01390.18:SEA
AFI31848	chr1	5221959	5269114	-	G137b	Eukaryota	0.93891328679233	regen_3D	minor12			PF06454.9:DUF1084
AFI30596	chr1	5272895	5285394	+	Unchar_13248	Eumetazoa	10.7164409690753	Afi.18hpf	A5			PF15299.4:ALS2CR8
AFI30415	chr1	5293466	5368524	-	Ero1a	cellular organisms	7.28168790272955	adult_arm	minor1			PF04137.13:ERO1	GO:0051209=release of sequestered calcium ion into cytosol, GO:0006520=cellular amino acid metabolic process, GO:0006979=response to oxidative stress, GO:0006458='de novo' protein folding, GO:0051179=localization	GO:0003824=catalytic activity, GO:0140096=catalytic activity, acting on a protein, GO:0005488=binding, GO:0016853=isomerase activity, GO:0051082=unfolded protein binding	GO:0005737=cytoplasm, GO:0043227=membrane-bounded organelle, GO:0030176=integral component of endoplasmic reticulum membrane, GO:0016020=membrane, GO:0031974=membrane-enclosed lumen
AFI31895	chr1	5404126	5419497	-	Dmbt1-62	cellular organisms	48.9945018261503	Pluteus	minor18		immune	PF00530.16:SRCR	GO:0006807=nitrogen compound metabolic process, GO:0010467=gene expression, GO:0008152=metabolic process, GO:0006810=transport, GO:0051234=establishment of localization	GO:0008236=serine-type peptidase activity, GO:0003824=catalytic activity, GO:0004252=serine-type endopeptidase activity, GO:0140096=catalytic activity, acting on a protein, GO:0004175=endopeptidase activity	GO:0043227=membrane-bounded organelle, GO:0071944=cell periphery, GO:0031982=vesicle, GO:0016020=membrane, GO:0120025=plasma membrane bounded cell projection
AFI31026	chr1	5460551	5477844	-	Leg4	cellular organisms	33.8825514819198	Afi.18hpf	A9			PF00337.20:Gal-bind_lectin,PF00385.22:Chromo	GO:0050794=regulation of cellular process, GO:0051249=regulation of lymphocyte activation, GO:0009056=catabolic process, GO:0048522=positive regulation of cellular process, GO:0002520=immune system development	GO:0050839=cell adhesion molecule binding, GO:0005488=binding, GO:0005178=integrin binding, GO:0044877=protein-containing complex binding, GO:0005102=signaling receptor binding	GO:0005829=cytosol, GO:0005737=cytoplasm, GO:0005576=extracellular region, GO:0005615=extracellular space, GO:0005622=intracellular anatomical structure
AFI30760	chr1	5525273	5525642	-	Unchar_13330	cellular organisms	8.18475743860607	regen_0D	minor6
AFI31424	chr1	5525779	5526331	-	Unchar_13590	cellular organisms	6.1447756845998	regen_0D	A4
AFI30423	chr1	5599659	5604423	+	Unchar_13182	Amphiura filiformis	3.06776369343354	Afi.18hpf	minor15
AFI31905	chr1	5605035	5624198	-	Tie2-38	cellular organisms	7.1798100627488	regen_0D	A1		immune,kinase	PF07714.15:Pkinase_Tyr	GO:0031589=cell-substrate adhesion, GO:0060548=negative regulation of cell death, GO:0045937=positive regulation of phosphate metabolic process, GO:0044260=cellular macromolecule metabolic process, GO:0010941=regulation of cell death	GO:0098772=molecular function regulator, GO:0004888=transmembrane signaling receptor activity, GO:0140096=catalytic activity, acting on a protein, GO:0016773=phosphotransferase activity, alcohol group as acceptor, GO:0005515=protein binding	GO:0045121=membrane raft, GO:0043228=non-membrane-bounded organelle, GO:0005902=microvillus, GO:0016324=apical plasma membrane, GO:0009925=basal plasma membrane
AFI30035	chr1	5635650	5681037	-	Unchar_13015	Amphiura filiformis	88.1875570986758	Pluteus	A7
AFI30267	chr1	5688265	5696273	+	Unchar_13112	cellular organisms	0.729178291690555	Afi.39hpf	minor15			PF13359.4:DDE_Tnp_4
AFI31016	chr1	5700162	5706115	-	Unchar_13429	Metazoa	0.837385182549308	Afi.09hpf	minor16		TF	PF10545.7:MADF_DNA_bdg
AFI31069	chr1	5720464	5721661	+	Unchar_13454	Amphiura filiformis	2.24159025359197	Afi.27hpf.SU5402	minor16
AFI30775	chr1	5721926	5722577	+	Unchar_13336	cellular organisms	3.56267439807548	Afi.27hpf.SU5402	minor6			PF03564.13:DUF1759
AFI30960	chr1	5734495	5800099	+	Sas6-1	cellular organisms	7.60957521083149	Afi.09hpf	A5			PF16531.3:SAS-6_N	GO:0031023=microtubule organizing center organization, GO:0007052=mitotic spindle organization, GO:0044085=cellular component biogenesis, GO:0006996=organelle organization, GO:0000278=mitotic cell cycle	GO:0005488=binding, GO:0005515=protein binding	GO:0005856=cytoskeleton, GO:0005815=microtubule organizing center, GO:0043226=organelle, GO:0005814=centriole, GO:0015630=microtubule cytoskeleton
AFI29943	chr1	5827754	5838386	-	Unchar_12978	Amphiura filiformis	172.443779187932	Pluteus	A3
AFI31414	chr1	5878923	5898803	-	Sas6-2	Eumetazoa	53.8105215668988	Pluteus	A7				GO:1902850=microtubule cytoskeleton organization involved in mitosis, GO:0032504=multicellular organism reproduction, GO:0048856=anatomical structure development, GO:0022607=cellular component assembly, GO:0000003=reproduction	GO:0005488=binding, GO:0005515=protein binding	GO:0005813=centrosome, GO:0005829=cytosol, GO:0015630=microtubule cytoskeleton, GO:0043229=intracellular organelle, GO:0005737=cytoplasm
AFI30153	chr1	6163079	6184435	-	Gabr2-66	cellular organisms	1.51403353653138	regen_1D	A1			PF00003.20:7tm_3,PF01094.26:ANF_receptor	GO:0060341=regulation of cellular localization, GO:0045761=regulation of adenylate cyclase activity, GO:0031279=regulation of cyclase activity, GO:0033043=regulation of organelle organization, GO:0043086=negative regulation of catalytic activity	GO:0004930=G protein-coupled receptor activity, GO:0005515=protein binding, GO:0030594=neurotransmitter receptor activity, GO:0060089=molecular transducer activity, GO:0038023=signaling receptor activity	GO:0032991=protein-containing complex, GO:0016020=membrane, GO:0071944=cell periphery, GO:0043005=neuron projection, GO:0016021=integral component of membrane
AFI31100	chr1	6383350	6383890	+	Unchar_13467	cellular organisms	75.8192507236007	Pluteus	A1
AFI31515	chr1	6474187	6489591	+	C163a-25	cellular organisms	0.259836009684752	Pluteus	minor15		immune	PF00530.16:SRCR
AFI31161	chr1	6516538	6542632	+	Dmbt1-59	cellular organisms	1.01692684435595	regen_0D	minor19		immune	PF00530.16:SRCR
AFI30783	chr1	6634435	6643434	+	Acsf2-45	cellular organisms	0.35312180855249	regen_0D	minor18			PF00501.26:AMP-binding
AFI31043	chr1	6643936	6665690	+	Acsf2-48	cellular organisms	0.949116768417899	regen_3D	minor6			PF13193.4:AMP-binding_C,PF00078.25:RVT_1	GO:0008610=lipid biosynthetic process, GO:0044283=small molecule biosynthetic process, GO:1901576=organic substance biosynthetic process, GO:0019752=carboxylic acid metabolic process, GO:0043436=oxoacid metabolic process	GO:0003824=catalytic activity, GO:0016874=ligase activity, GO:0016877=ligase activity, forming carbon-sulfur bonds	GO:0005737=cytoplasm, GO:0043229=intracellular organelle, GO:0043227=membrane-bounded organelle, GO:0043231=intracellular membrane-bounded organelle, GO:0005777=peroxisome
AFI29957	chr1	6666783	6709213	+	Acsf2-40	cellular organisms	8.54605490719876	Pluteus	minor4			PF00501.26:AMP-binding	GO:0009150=purine ribonucleotide metabolic process, GO:0009987=cellular process, GO:0009259=ribonucleotide metabolic process, GO:0034641=cellular nitrogen compound metabolic process, GO:0043603=cellular amide metabolic process	GO:0003824=catalytic activity, GO:0016874=ligase activity, GO:0016877=ligase activity, forming carbon-sulfur bonds	GO:0043231=intracellular membrane-bounded organelle, GO:0005739=mitochondrion, GO:0043227=membrane-bounded organelle, GO:0043226=organelle, GO:0042579=microbody
AFI31759	chr1	6722468	6722798	+	Unchar_13720	Eumetazoa	1.91145281347508	Pluteus
AFI30371	chr1	6736873	6762718	+	Dmbt1-56	cellular organisms	0.460509872740248	Pluteus	minor12		immune	PF00008.25:EGF,PF00530.16:SRCR,PF00059.19:Lectin_C
AFI32000	chr1	6796614	6810741	+	Acsf2-52	cellular organisms	2.91109384380723	regen_0D	A4			PF00501.26:AMP-binding
AFI30049	chr1	6818092	6852418	-	Cubn-32	Metazoa	0.188375067176131	regen_0D	A1			PF00057.16:Ldl_recept_a,PF00431.18:CUB
AFI31488	chr1	6882018	6890794	+	Amy1-3	cellular organisms	0.773562226273226	Pluteus	minor6			PF02806.16:Alpha-amylase_C,PF00128.22:Alpha-amylase	GO:0009605=response to external stimulus, GO:0051707=response to other organism, GO:0071704=organic substance metabolic process, GO:0043207=response to external biotic stimulus, GO:0016052=carbohydrate catabolic process	GO:0005509=calcium ion binding, GO:0005488=binding, GO:0043169=cation binding, GO:0043167=ion binding, GO:0016798=hydrolase activity, acting on glycosyl bonds	GO:0005576=extracellular region, GO:0005615=extracellular space
AFI30830	chr1	6898520	6911772	+	Amy1-2	cellular organisms	0.283538385498788	Afi.18hpf	minor6			PF02806.16:Alpha-amylase_C,PF00128.22:Alpha-amylase	GO:0032501=multicellular organismal process, GO:0008152=metabolic process, GO:0016052=carbohydrate catabolic process, GO:0009056=catabolic process, GO:0051707=response to other organism	GO:0004553=hydrolase activity, hydrolyzing O-glycosyl compounds, GO:0005509=calcium ion binding, GO:0005488=binding, GO:0016787=hydrolase activity, GO:0003824=catalytic activity	GO:0005576=extracellular region, GO:0005615=extracellular space
AFI31367	chr1	6925873	6949767	-	S38a9	cellular organisms	10.2002997400925	Afi.27hpf.DMSO	minor12	3d.Distal_up		PF01490.16:Aa_trans	GO:0022402=cell cycle process, GO:0015849=organic acid transport, GO:0071310=cellular response to organic substance, GO:0009894=regulation of catabolic process, GO:0019222=regulation of metabolic process	GO:0015171=amino acid transmembrane transporter activity, GO:0005342=organic acid transmembrane transporter activity, GO:0046943=carboxylic acid transmembrane transporter activity, GO:0008509=anion transmembrane transporter activity, GO:0015075=ion transmembrane transporter activity	GO:0012505=endomembrane system, GO:0070013=intracellular organelle lumen, GO:0043226=organelle, GO:0005764=lysosome, GO:0031410=cytoplasmic vesicle
AFI30114	chr1	6949899	6961114	+	Pgm1	cellular organisms	24.0978683202742	regen_0D	A7			PF00408.18:PGM_PMM_IV,PF02880.14:PGM_PMM_III,PF02878.14:PGM_PMM_I,PF02879.14:PGM_PMM_II	GO:0006807=nitrogen compound metabolic process, GO:0009123=nucleoside monophosphate metabolic process, GO:0030003=cellular cation homeostasis, GO:0065008=regulation of biological quality, GO:0009057=macromolecule catabolic process	GO:0043169=cation binding, GO:0005198=structural molecule activity, GO:0005488=binding, GO:0016866=intramolecular transferase activity, GO:0000287=magnesium ion binding	GO:0005925=focal adhesion, GO:0099512=supramolecular fiber, GO:0043233=organelle lumen, GO:0043292=contractile fiber, GO:0015629=actin cytoskeleton
AFI30708	chr1	6969117	6976436	-	Mmac	Eukaryota	47.3715289301275	regen_1D	minor17			PF16690.3:MMACHC	GO:1901360=organic cyclic compound metabolic process, GO:0009790=embryo development, GO:0008152=metabolic process, GO:0006575=cellular modified amino acid metabolic process, GO:0032501=multicellular organismal process	GO:0042277=peptide binding, GO:0050660=flavin adenine dinucleotide binding, GO:0036094=small molecule binding, GO:1901363=heterocyclic compound binding, GO:0000166=nucleotide binding	GO:0005622=intracellular anatomical structure, GO:0005737=cytoplasm, GO:0005829=cytosol
AFI31612	chr1	6978775	6997962	-	S43a3-13	cellular organisms	7.15525233250807	Pluteus	minor4			PF07690.14:MFS_1
AFI29736	chr1	7026291	7064216	-	Entp5	cellular organisms	26.5439609321225	Afi.09hpf	A9			PF01150.15:GDA1_CD39	GO:0009056=catabolic process, GO:0009116=nucleoside metabolic process, GO:0042327=positive regulation of phosphorylation, GO:0009987=cellular process, GO:0009123=nucleoside monophosphate metabolic process	GO:0003824=catalytic activity, GO:0016818=hydrolase activity, acting on acid anhydrides, in phosphorus-containing anhydrides, GO:0017110=nucleoside-diphosphatase activity, GO:0016817=hydrolase activity, acting on acid anhydrides, GO:0017111=nucleoside-triphosphatase activity	GO:0043227=membrane-bounded organelle, GO:0005576=extracellular region, GO:0098588=bounding membrane of organelle, GO:0005622=intracellular anatomical structure, GO:0043229=intracellular organelle
AFI30561	chr1	7064310	7073869	+	Rt18a	cellular organisms	52.573837946024	regen_3D	A6	3d.Distal_up		PF01084.18:Ribosomal_S18	GO:0044238=primary metabolic process, GO:0043624=cellular protein complex disassembly, GO:0010467=gene expression, GO:0034645=cellular macromolecule biosynthetic process, GO:0006412=translation	GO:0003735=structural constituent of ribosome, GO:0005198=structural molecule activity	GO:0005739=mitochondrion, GO:0016020=membrane, GO:0015935=small ribosomal subunit, GO:0043231=intracellular membrane-bounded organelle, GO:0032991=protein-containing complex
AFI31313	chr1	7075807	7095493	-	Rsph9	cellular organisms	218.627226246747	Afi.18hpf	A5	5d.Distal_up		PF04712.10:Radial_spoke	GO:0000226=microtubule cytoskeleton organization, GO:0120031=plasma membrane bounded cell projection assembly, GO:0016043=cellular component organization, GO:0120036=plasma membrane bounded cell projection organization, GO:0030030=cell projection organization		GO:0043229=intracellular organelle, GO:0043226=organelle, GO:0042995=cell projection, GO:0098862=cluster of actin-based cell projections, GO:0032421=stereocilium bundle
AFI31373	chr1	7097495	7108078	+	Exos3	cellular organisms	45.9731087859561	Afi.18hpf	A6	3d.Distal_up		PF15985.3:KH_6	GO:0006955=immune response, GO:0043487=regulation of RNA stability, GO:0002699=positive regulation of immune effector process, GO:0009057=macromolecule catabolic process, GO:0030097=hemopoiesis	GO:0004518=nuclease activity, GO:0003723=RNA binding, GO:0097159=organic cyclic compound binding, GO:1901363=heterocyclic compound binding, GO:0140098=catalytic activity, acting on RNA	GO:0005829=cytosol, GO:0005737=cytoplasm, GO:0043228=non-membrane-bounded organelle, GO:0031974=membrane-enclosed lumen, GO:0005622=intracellular anatomical structure
AFI30483	chr1	7112804	7113275	-	Unchar_13204	Amphiura filiformis	3.15424494541845	Afi.27hpf.SU5402	minor12
AFI31726	chr1	7118958	7127265	+	Ipp-9	Eukaryota	1.85323866364356	adult_arm	minor12			PF00651.29:BTB,PF07707.13:BACK,PF01344.23:Kelch_1		GO:0003779=actin binding, GO:0005488=binding, GO:0005515=protein binding, GO:0008092=cytoskeletal protein binding	GO:0032991=protein-containing complex, GO:0043226=organelle, GO:0005622=intracellular anatomical structure, GO:0015629=actin cytoskeleton, GO:0031461=cullin-RING ubiquitin ligase complex
AFI30013	chr1	7141058	7172973	-	Unchar_13005	Eukaryota	6.55211285008965	Afi.18hpf	minor15			PF00644.18:PARP,PF13673.5:Acetyltransf_10
AFI31262	chr1	7173073	7190452	+	Hdac3	cellular organisms	48.2157453744187	Afi.09hpf	A9		stemness	PF00850.17:Hist_deacetyl	GO:0044238=primary metabolic process, GO:0048518=positive regulation of biological process, GO:0048583=regulation of response to stimulus, GO:0001558=regulation of cell growth, GO:0009605=response to external stimulus	GO:0031490=chromatin DNA binding, GO:0042826=histone deacetylase binding, GO:0016811=hydrolase activity, acting on carbon-nitrogen (but not peptide) bonds, in linear amides, GO:0003676=nucleic acid binding, GO:0003824=catalytic activity	GO:0043232=intracellular non-membrane-bounded organelle, GO:0099081=supramolecular polymer, GO:0005634=nucleus, GO:0005694=chromosome, GO:0031974=membrane-enclosed lumen
AFI31628	chr1	7207449	7260239	-	Unchar_13675	cellular organisms	10.8177655447517	Afi.09hpf	A6			PF03781.14:FGE-sulfatase,PF13489.4:Methyltransf_23
AFI30724	chr1	7306011	7385919	-	Ptpra-2	cellular organisms	19.6542180924165	Afi.09hpf	A3			PF00041.19:fn3,PF00008.25:EGF,PF00102.25:Y_phosphatase,PF12947.5:EGF_3,PF07679.14:I-set,PF07645.13:EGF_CA	GO:0032870=cellular response to hormone stimulus, GO:0065007=biological regulation, GO:0043434=response to peptide hormone, GO:0065009=regulation of molecular function, GO:0120039=plasma membrane bounded cell projection morphogenesis	GO:0019899=enzyme binding, GO:0060089=molecular transducer activity, GO:0016788=hydrolase activity, acting on ester bonds, GO:0004888=transmembrane signaling receptor activity, GO:0004721=phosphoprotein phosphatase activity	GO:0016020=membrane, GO:0016021=integral component of membrane, GO:0043231=intracellular membrane-bounded organelle, GO:0031224=intrinsic component of membrane, GO:0043229=intracellular organelle
AFI31465	chr1	7495487	7548393	+	Hyal-87	cellular organisms	2.53642849659358	adult_arm	A1			PF02494.14:HYR
AFI29916	chr1	7552077	7607185	+	Tie2-24	cellular organisms	5.08143877463982	regen_0D	minor19		immune,kinase	PF00041.19:fn3,PF00008.25:EGF,PF02494.14:HYR,PF07679.14:I-set,PF12947.5:EGF_3,PF07645.13:EGF_CA,PF07714.15:Pkinase_Tyr
AFI30867	chr1	7621751	7652104	+	Tie2-29	cellular organisms	4.57770627420151	regen_0D	minor19		immune,kinase	PF00041.19:fn3,PF07679.14:I-set,PF07714.15:Pkinase_Tyr	GO:0030155=regulation of cell adhesion, GO:0001822=kidney development, GO:0030097=hemopoiesis, GO:0044085=cellular component biogenesis, GO:0003007=heart morphogenesis	GO:0016772=transferase activity, transferring phosphorus-containing groups, GO:0098772=molecular function regulator, GO:0005085=guanyl-nucleotide exchange factor activity, GO:0016773=phosphotransferase activity, alcohol group as acceptor, GO:0140096=catalytic activity, acting on a protein	GO:0005737=cytoplasm, GO:0048471=perinuclear region of cytoplasm, GO:0045177=apical part of cell, GO:0005622=intracellular anatomical structure, GO:0043229=intracellular organelle
AFI31389	chr1	7679220	7694066	+	Tri59-3	cellular organisms	4.42074815274372	Afi.09hpf	A5			PF15227.4:zf-C3HC4_4
AFI31638	chr1	7706056	7747379	+	Ptprk-10	cellular organisms	4.28549639896172	adult_arm	A3			PF00041.19:fn3,PF00102.25:Y_phosphatase	GO:0045934=negative regulation of nucleobase-containing compound metabolic process, GO:0071704=organic substance metabolic process, GO:0070727=cellular macromolecule localization, GO:0007155=cell adhesion, GO:0009416=response to light stimulus	GO:0004888=transmembrane signaling receptor activity, GO:0019899=enzyme binding, GO:0004725=protein tyrosine phosphatase activity, GO:0003824=catalytic activity, GO:0140096=catalytic activity, acting on a protein	GO:0044297=cell body, GO:0097731=9+0 non-motile cilium, GO:0043231=intracellular membrane-bounded organelle, GO:0043025=neuronal cell body, GO:0030054=cell junction
AFI29663	chr1	7754747	7799015	+	Tie2-22	cellular organisms	3.96575739724449	regen_0D	A4			PF00041.19:fn3,PF07714.15:Pkinase_Tyr	GO:0006468=protein phosphorylation, GO:0048523=negative regulation of cellular process, GO:1901342=regulation of vasculature development, GO:0040013=negative regulation of locomotion, GO:0044267=cellular protein metabolic process	GO:0004672=protein kinase activity, GO:0016773=phosphotransferase activity, alcohol group as acceptor, GO:0016740=transferase activity, GO:0016772=transferase activity, transferring phosphorus-containing groups, GO:0019199=transmembrane receptor protein kinase activity	GO:0016020=membrane, GO:0016021=integral component of membrane, GO:0031224=intrinsic component of membrane, GO:0031226=intrinsic component of plasma membrane, GO:0005887=integral component of plasma membrane
AFI29788	chr1	7865775	7943584	+	Ptprk-9	cellular organisms	5.77783875458122	regen_0D	minor4			PF00041.19:fn3,PF00102.25:Y_phosphatase,PF07714.15:Pkinase_Tyr	GO:0009890=negative regulation of biosynthetic process, GO:1901564=organonitrogen compound metabolic process, GO:0040013=negative regulation of locomotion, GO:0070848=response to growth factor, GO:0023052=signaling	GO:0016787=hydrolase activity, GO:0019899=enzyme binding, GO:0140096=catalytic activity, acting on a protein, GO:0005515=protein binding, GO:0016791=phosphatase activity	GO:0001750=photoreceptor outer segment, GO:0005622=intracellular anatomical structure, GO:0005911=cell-cell junction, GO:0031256=leading edge membrane, GO:0030054=cell junction
AFI31835	chr1	7980524	8015915	+	Ptprk-12	cellular organisms	3.16010355794673	regen_0D	A4			PF00102.25:Y_phosphatase	GO:2000146=negative regulation of cell motility, GO:0050789=regulation of biological process, GO:0007154=cell communication, GO:0007399=nervous system development, GO:0006807=nitrogen compound metabolic process	GO:0003824=catalytic activity, GO:0004725=protein tyrosine phosphatase activity, GO:0019900=kinase binding, GO:0038023=signaling receptor activity, GO:0005515=protein binding	GO:0005911=cell-cell junction, GO:0005887=integral component of plasma membrane, GO:0030054=cell junction, GO:0043226=organelle, GO:0005929=cilium
AFI30439	chr1	8016103	8017194	+	Unchar_13188	Amphiura filiformis	11.171961023383	regen_0D	A4
AFI30973	chr1	8033422	8220497	-	Ssbp3	cellular organisms	65.2091888690774	Afi.27hpf.FSW	A8			PF04503.11:SSDP	GO:0048731=system development, GO:0030154=cell differentiation, GO:0034645=cellular macromolecule biosynthetic process, GO:0044271=cellular nitrogen compound biosynthetic process, GO:0023056=positive regulation of signaling	GO:0000976=transcription cis-regulatory region binding, GO:0140110=transcription regulator activity, GO:0003700=DNA-binding transcription factor activity, GO:0003677=DNA binding, GO:0001228=DNA-binding transcription activator activity, RNA polymerase II-specific	GO:0043227=membrane-bounded organelle, GO:0043231=intracellular membrane-bounded organelle, GO:0032991=protein-containing complex, GO:0005634=nucleus, GO:0043226=organelle
AFI29878	chr1	8221213	8296991	+	Atg10	Eukaryota	4.61575277674411	regen_1D	A7			PF03987.13:Autophagy_act_C	GO:0008152=metabolic process, GO:0044248=cellular catabolic process, GO:0009607=response to biotic stimulus, GO:0010604=positive regulation of macromolecule metabolic process, GO:0032446=protein modification by small protein conjugation	GO:0003824=catalytic activity, GO:0016740=transferase activity, GO:0019787=ubiquitin-like protein transferase activity, GO:0140096=catalytic activity, acting on a protein	GO:0005622=intracellular anatomical structure, GO:0005737=cytoplasm, GO:0005829=cytosol
AFI31782	chr1	8321138	8349473	-	Unchar_13727	Eumetazoa	8.15890336826226	regen_0D	minor4			PF00002.22:7tm_2,PF00008.25:EGF,PF00057.16:Ldl_recept_a,PF12661.5:hEGF,PF01390.18:SEA
AFI29699	chr1	8353621	8376799	+	Unchar_12890	Amphiura filiformis	5.69221387660562	Afi.09hpf	minor16
AFI31378	chr1	8388533	8405945	-	Unchar_13575	Amphiura filiformis	10.7125113496988	adult_arm	A1			PF00057.16:Ldl_recept_a
AFI30771	chr1	8409301	8448352	-	Unchar_13333	Bilateria	1.76337764985906	adult_arm	minor1			PF00057.16:Ldl_recept_a
AFI31897	chr1	8453137	8458397	+	Unchar_13775	Possible contamination or HGT	14.0066561317163	adult_arm	minor4			PF00057.16:Ldl_recept_a
AFI31500	chr1	8459295	8461067	+	Unchar_13623	Amphiura filiformis	0					PF00057.16:Ldl_recept_a
AFI30605	chr1	8468627	8469065	+	Unchar_13255	Possible contamination or HGT	0					PF00057.16:Ldl_recept_a
AFI29809	chr1	8681110	8702088	-	Ecm29-1	cellular organisms	83.7928881687871	Afi.09hpf	A3		kinase	PF07714.15:Pkinase_Tyr
AFI31851	chr1	8702189	8724471	-	Unchar_13757	Amphiura filiformis	26.8133448890315	Afi.09hpf	A3			PF00041.19:fn3,PF00057.16:Ldl_recept_a
AFI30447	chr1	8724541	8726976	-	Unchar_13193	Amphiura filiformis	2.16729856380674	Afi.09hpf				PF00057.16:Ldl_recept_a
AFI30984	chr1	8727260	8844661	-	Ldlr-5	Amphiura filiformis	2.07999059748632	Afi.09hpf	minor4			PF00008.25:EGF,PF00057.16:Ldl_recept_a
AFI29904	chr1	8855895	8877777	-	Unchar_12962	Metazoa	2.01878943790929	regen_0D	A4	3d.Distal_up
AFI31480	chr1	8877874	9044655	-	Pkhl1-17	cellular organisms	0.616078058650855	regen_0D	minor1			PF01833.22:TIG,PF13229.4:Beta_helix,PF10162.7:G8,PF07691.10:PA14
AFI30594	chr1	9048522	9053664	+	Pa21b	cellular organisms	7.09695832850842	regen_3D	A1			PF00068.17:Phospholip_A2_1	GO:0006690=icosanoid metabolic process, GO:0006811=ion transport, GO:0009725=response to hormone, GO:0001934=positive regulation of protein phosphorylation, GO:0042327=positive regulation of phosphorylation	GO:0043167=ion binding, GO:0005515=protein binding, GO:0046872=metal ion binding, GO:0036094=small molecule binding, GO:0052689=carboxylic ester hydrolase activity	GO:0005576=extracellular region, GO:0005737=cytoplasm, GO:0012505=endomembrane system, GO:0005829=cytosol, GO:0043226=organelle
AFI29671	chr1	9146121	9149863	-	Unchar_12882	Amphiura filiformis	7.87857111632359	Pluteus	A3			PF01607.22:CBM_14
AFI31844	chr1	9164149	9186089	-	Chit1-8	cellular organisms	11.020471522728	Afi.18hpf	minor7			PF01607.22:CBM_14,PF00704.26:Glyco_hydro_18	GO:0043170=macromolecule metabolic process, GO:0043207=response to external biotic stimulus, GO:0002443=leukocyte mediated immunity, GO:0002376=immune system process, GO:1901564=organonitrogen compound metabolic process	GO:0003824=catalytic activity, GO:0016787=hydrolase activity, GO:0005488=binding, GO:0016798=hydrolase activity, acting on glycosyl bonds, GO:0004553=hydrolase activity, hydrolyzing O-glycosyl compounds	GO:0005773=vacuole, GO:0031974=membrane-enclosed lumen, GO:0031982=vesicle, GO:0000323=lytic vacuole, GO:0099503=secretory vesicle
AFI30435	chr1	9191008	9225729	-	Fa9-10	Metazoa	4.95115859644051	regen_0D	A1	5d.Distal_down		PF00041.19:fn3,PF12661.5:hEGF
AFI30911	chr1	9282400	9291875	-	Unchar_13382	Eleutherozoa	4.75619940945121	Pluteus	minor19
AFI30050	chr1	9301752	9302946	-	Unchar_13022	Amphiura filiformis	5.29197862515942	regen_0D	minor18			PF12721.5:RHIM
AFI31073	chr1	9311806	9331766	-	Rpab1	cellular organisms	77.6607250427709	Afi.18hpf	A6			PF03871.12:RNA_pol_Rpb5_N,PF01191.17:RNA_pol_Rpb5_C	GO:0007166=cell surface receptor signaling pathway, GO:0051716=cellular response to stimulus, GO:0060255=regulation of macromolecule metabolic process, GO:0009719=response to endogenous stimulus, GO:0008152=metabolic process	GO:0003824=catalytic activity, GO:0016740=transferase activity, GO:0003899=DNA-directed 5'-3' RNA polymerase activity, GO:0016779=nucleotidyltransferase activity, GO:0140098=catalytic activity, acting on RNA	GO:0031981=nuclear lumen, GO:0043228=non-membrane-bounded organelle, GO:0005737=cytoplasm, GO:0005654=nucleoplasm, GO:0005730=nucleolus
AFI30259	chr1	9358628	9370233	+	Unchar_13109	Amphiura filiformis	64.5943564363823	adult_arm	minor18
AFI31125	chr1	9400916	9406886	+	Plmn-20	Eukaryota	59.6244153415967	regen_0D	A2		immune	PF00051.16:Kringle,PF01549.22:ShK
AFI30636	chr1	9452057	9459318	+	Plmn-19	Eukaryota	4.71047641121117	regen_0D	minor16		immune	PF00051.16:Kringle,PF01549.22:ShK
AFI29666	chr1	9522381	9561078	+	Karg-1	cellular organisms	1.12975932784697	regen_0D	minor4			PF00217.17:ATP-gua_Ptrans,PF02807.13:ATP-gua_PtransN	GO:0019637=organophosphate metabolic process, GO:0009408=response to heat, GO:0009987=cellular process, GO:1901564=organonitrogen compound metabolic process, GO:0009266=response to temperature stimulus	GO:0003824=catalytic activity, GO:0016301=kinase activity, GO:0016740=transferase activity, GO:0016772=transferase activity, transferring phosphorus-containing groups	GO:0005622=intracellular anatomical structure, GO:0005829=cytosol, GO:0005576=extracellular region, GO:0005615=extracellular space, GO:0005737=cytoplasm
AFI31640	chr1	9631342	9708112	+	Spast	cellular organisms	5.49657701796799	Afi.09hpf	minor1			PF00004.27:AAA	GO:1903034=regulation of response to wounding, GO:0048518=positive regulation of biological process, GO:0051129=negative regulation of cellular component organization, GO:0048856=anatomical structure development, GO:0007052=mitotic spindle organization	GO:0000166=nucleotide binding, GO:0036094=small molecule binding, GO:0015631=tubulin binding, GO:0008017=microtubule binding, GO:0043014=alpha-tubulin binding	GO:0098827=endoplasmic reticulum subcompartment, GO:0043229=intracellular organelle, GO:0043195=terminal bouton, GO:0048471=perinuclear region of cytoplasm, GO:0005737=cytoplasm
AFI31651	chr1	9718405	9725827	+	Fgfr1-6	Eumetazoa	4.01817103020235	regen_0D	A2			PF00041.19:fn3,PF07714.15:Pkinase_Tyr	GO:0043170=macromolecule metabolic process, GO:0044703=multi-organism reproductive process, GO:0035239=tube morphogenesis, GO:0001667=ameboidal-type cell migration, GO:0007498=mesoderm development	GO:0004888=transmembrane signaling receptor activity, GO:0060089=molecular transducer activity, GO:0004714=transmembrane receptor protein tyrosine kinase activity, GO:0016773=phosphotransferase activity, alcohol group as acceptor, GO:0003824=catalytic activity
AFI30855	chr1	9728029	9731227	+	Tie1-13	cellular organisms	6.00723312653697	regen_0D	A2		immune,kinase	PF07714.15:Pkinase_Tyr	GO:0022603=regulation of anatomical structure morphogenesis, GO:1901700=response to oxygen-containing compound, GO:0051271=negative regulation of cellular component movement, GO:0007498=mesoderm development, GO:2000146=negative regulation of cell motility	GO:0003824=catalytic activity, GO:0016773=phosphotransferase activity, alcohol group as acceptor, GO:0004713=protein tyrosine kinase activity, GO:0060089=molecular transducer activity, GO:0038023=signaling receptor activity	GO:0031224=intrinsic component of membrane, GO:0016021=integral component of membrane, GO:0031226=intrinsic component of plasma membrane, GO:0005887=integral component of plasma membrane, GO:0016020=membrane
AFI30307	chr1	9753499	9761802	+	Fgfr3-3	Opisthokonta	2.43892848784235	regen_0D	A1			PF07714.15:Pkinase_Tyr	GO:0002682=regulation of immune system process, GO:0016043=cellular component organization, GO:0032101=regulation of response to external stimulus, GO:0070201=regulation of establishment of protein localization, GO:0034446=substrate adhesion-dependent cell spreading	GO:0004713=protein tyrosine kinase activity, GO:0098772=molecular function regulator, GO:0005085=guanyl-nucleotide exchange factor activity, GO:0019199=transmembrane receptor protein kinase activity, GO:0004714=transmembrane receptor protein tyrosine kinase activity	GO:0005911=cell-cell junction, GO:0071944=cell periphery, GO:0043229=intracellular organelle, GO:0043232=intracellular non-membrane-bounded organelle, GO:0009925=basal plasma membrane
AFI31086	chr1	9772571	9774002	+	Tie1-14	Eukaryota	4.3199282647946	regen_1D				PF07714.15:Pkinase_Tyr
AFI30219	chr1	9777411	9779721	+	Tie2-26	cellular organisms	8.59359484216104	regen_0D	minor19			PF07714.15:Pkinase_Tyr	GO:0048519=negative regulation of biological process, GO:0043933=protein-containing complex subunit organization, GO:0045937=positive regulation of phosphate metabolic process, GO:0010646=regulation of cell communication, GO:0044093=positive regulation of molecular function	GO:0060089=molecular transducer activity, GO:0016772=transferase activity, transferring phosphorus-containing groups, GO:0005085=guanyl-nucleotide exchange factor activity, GO:0019899=enzyme binding, GO:0140096=catalytic activity, acting on a protein	GO:0005737=cytoplasm, GO:0031224=intrinsic component of membrane, GO:0120025=plasma membrane bounded cell projection, GO:0098857=membrane microdomain, GO:0016324=apical plasma membrane
AFI31794	chr1	9791460	9808453	+	Tie1-15	cellular organisms	2.49071343753234	regen_1D	A3		immune,kinase	PF00041.19:fn3,PF07714.15:Pkinase_Tyr	GO:0032501=multicellular organismal process, GO:0048856=anatomical structure development, GO:0023052=signaling, GO:0030154=cell differentiation, GO:2000026=regulation of multicellular organismal development	GO:0004672=protein kinase activity, GO:0140096=catalytic activity, acting on a protein, GO:0060089=molecular transducer activity, GO:0019199=transmembrane receptor protein kinase activity, GO:0004714=transmembrane receptor protein tyrosine kinase activity	GO:0016021=integral component of membrane, GO:0031226=intrinsic component of plasma membrane, GO:0005887=integral component of plasma membrane, GO:0005886=plasma membrane, GO:0016020=membrane
AFI30443	chr1	9832456	9862608	+	Unchar_13190	Asterozoa	0.426863955581243	Pluteus	minor6			PF00057.16:Ldl_recept_a
AFI29791	chr1	9891949	9901037	+	Unchar_12922	cellular organisms	1.37630151947117	regen_3D	minor18	5d.Distal_down		PF07690.14:MFS_1
AFI31460	chr1	9922338	9952703	-	Srbd1	cellular organisms	3.16447439434655	Afi.09hpf	minor15			PF09371.8:Tex_N,PF12836.5:HHH_3,PF16921.3:Tex_YqgF,PF00575.21:S1
AFI31343	chr1	9978583	10003408	-	Rbp1-2	cellular organisms	1422.85663062294	Afi.18hpf	A6			PF00076.20:RRM_1	GO:2001141=regulation of RNA biosynthetic process, GO:0043254=regulation of protein-containing complex assembly, GO:2000142=regulation of DNA-templated transcription, initiation, GO:0050794=regulation of cellular process, GO:0080090=regulation of primary metabolic process	GO:1901363=heterocyclic compound binding, GO:0003723=RNA binding, GO:0003729=mRNA binding, GO:0005488=binding, GO:0097159=organic cyclic compound binding	GO:0005622=intracellular anatomical structure, GO:0043226=organelle, GO:0043227=membrane-bounded organelle, GO:0043229=intracellular organelle, GO:0043231=intracellular membrane-bounded organelle
AFI31591	chr1	10005307	10017875	+	Cript	cellular organisms	249.224276002949	Afi.18hpf	minor12			PF10235.7:Cript	GO:0032879=regulation of localization, GO:0031122=cytoplasmic microtubule organization, GO:0050794=regulation of cellular process, GO:0008104=protein localization, GO:0007010=cytoskeleton organization	GO:0015631=tubulin binding, GO:0008092=cytoskeletal protein binding, GO:0044877=protein-containing complex binding, GO:0005515=protein binding, GO:0005488=binding	GO:0043197=dendritic spine, GO:0043005=neuron projection, GO:0043227=membrane-bounded organelle, GO:0043025=neuronal cell body, GO:0036477=somatodendritic compartment
AFI29696	chr1	10030455	10042839	-	Unchar_12889	Bilateria	9.67976191794879	Afi.27hpf.FSW	minor16
AFI29771	chr1	10043205	10046480	+	Unchar_12915	Amphiura filiformis	5.92954065483491	Afi.27hpf.DMSO	A5
AFI31819	chr1	10050684	10051460	-	Unchar_13740	cellular organisms	2.09551468987185	Afi.18hpf	minor12			PF01771.15:Herpes_alk_exo
AFI30402	chr1	10051521	10054193	-	Unchar_13172	cellular organisms	13.1383450399953	Afi.27hpf.SU5402	minor7
AFI31028	chr1	10059798	10077143	+	Aofb-5	cellular organisms	6.12012232408576	Afi.18hpf	minor15			PF01593.22:Amino_oxidase	GO:0048519=negative regulation of biological process, GO:0019439=aromatic compound catabolic process, GO:0048545=response to steroid hormone, GO:0002237=response to molecule of bacterial origin, GO:0033993=response to lipid	GO:0009055=electron transfer activity, GO:0003824=catalytic activity, GO:0000166=nucleotide binding, GO:0043167=ion binding, GO:0016491=oxidoreductase activity	GO:0031966=mitochondrial membrane, GO:0005740=mitochondrial envelope, GO:0043229=intracellular organelle, GO:0031968=organelle outer membrane, GO:0005737=cytoplasm
AFI30523	chr1	10102907	10108469	+	Unchar_13220	Eumetazoa	0.298320581997659	Afi.27hpf.SU5402	minor15			PF00754.23:F5_F8_type_C
AFI30367	chr1	10131459	10137507	+	Unchar_13156	Eumetazoa	0.215887780264047	Afi.27hpf.SU5402	minor7			PF00754.23:F5_F8_type_C
AFI31063	chr1	10152337	10169854	-	Capsl-6	cellular organisms	0.96610540172626	regen_0D	minor15			PF13499.4:EF-hand_7,PF13202.4:EF-hand_5
AFI31025	chr1	10171712	10178273	+	Unchar_13433	Amphiura filiformis	27.5797491084065	Pluteus	A9
AFI30744	chr1	10186559	10201762	+	Unchar_13322	Amphiura filiformis	16.6382441850493	Pluteus	minor12
AFI31562	chr1	10215739	10239928	+	Unchar_13653	Amphiura filiformis	43.5981926670636	Pluteus	A8		TF
AFI29760	chr1	10240932	10249879	-	Haox1-15	cellular organisms	6.33510536944206	regen_0D	minor18			PF01070.16:FMN_dh	GO:0044282=small molecule catabolic process, GO:0008104=protein localization, GO:0072329=monocarboxylic acid catabolic process, GO:0016043=cellular component organization, GO:0006629=lipid metabolic process	GO:0005488=binding, GO:0016491=oxidoreductase activity, GO:1901363=heterocyclic compound binding, GO:1901265=nucleoside phosphate binding, GO:0043167=ion binding	GO:0043229=intracellular organelle, GO:0005622=intracellular anatomical structure, GO:0005737=cytoplasm, GO:0043227=membrane-bounded organelle, GO:0005829=cytosol
AFI30846	chr1	10255079	10259869	+	Unchar_13359	Amphiura filiformis	44.2084727629365	Pluteus	A9
AFI31987	chr1	10269915	10276358	-	Haox1-20	cellular organisms	3.54453936516027	regen_0D	A2			PF01070.16:FMN_dh	GO:0048518=positive regulation of biological process, GO:0050794=regulation of cellular process, GO:0009987=cellular process, GO:0043207=response to external biotic stimulus, GO:0048584=positive regulation of response to stimulus	GO:0003824=catalytic activity, GO:0016491=oxidoreductase activity	GO:0043229=intracellular organelle, GO:0005777=peroxisome, GO:0043226=organelle, GO:0005622=intracellular anatomical structure, GO:0042579=microbody
AFI31823	chr1	10306750	10308289	-	Haox1-19	cellular organisms	8.18524159726364	regen_0D	minor18			PF01070.16:FMN_dh	GO:0006631=fatty acid metabolic process, GO:0051649=establishment of localization in cell, GO:0009987=cellular process, GO:0042886=amide transport, GO:0072594=establishment of protein localization to organelle	GO:0043167=ion binding, GO:0003824=catalytic activity, GO:0005102=signaling receptor binding, GO:0000166=nucleotide binding, GO:1901363=heterocyclic compound binding	GO:0005777=peroxisome, GO:0043231=intracellular membrane-bounded organelle, GO:0005782=peroxisomal matrix, GO:0005622=intracellular anatomical structure, GO:0043229=intracellular organelle
AFI30213	chr1	10315776	10325812	-	Haox1-17	cellular organisms	1.07523019912594	Pluteus	A3			PF01070.16:FMN_dh	GO:0002684=positive regulation of immune system process, GO:0048584=positive regulation of response to stimulus, GO:0050789=regulation of biological process, GO:0045089=positive regulation of innate immune response, GO:0002253=activation of immune response	GO:0003824=catalytic activity, GO:0016491=oxidoreductase activity	GO:0005622=intracellular anatomical structure, GO:0005777=peroxisome, GO:0043227=membrane-bounded organelle, GO:0043226=organelle, GO:0043229=intracellular organelle
AFI30134	chr1	10328270	10337708	-	Haox1-16	cellular organisms	2.28595976058412	regen_3D	minor19			PF01070.16:FMN_dh	GO:0044238=primary metabolic process, GO:0071840=cellular component organization or biogenesis, GO:0006066=alcohol metabolic process, GO:0034613=cellular protein localization, GO:0046395=carboxylic acid catabolic process	GO:0032553=ribonucleotide binding, GO:0000166=nucleotide binding, GO:0036094=small molecule binding, GO:0005515=protein binding, GO:0097367=carbohydrate derivative binding	GO:0043233=organelle lumen, GO:0031974=membrane-enclosed lumen, GO:0043229=intracellular organelle, GO:0043231=intracellular membrane-bounded organelle, GO:0043227=membrane-bounded organelle
AFI31582	chr1	10334672	10364318	+	Glna-7	cellular organisms	34.5698713527517	regen_3D	A3			PF03951.17:Gln-synt_N,PF00120.22:Gln-synt_C	GO:0046395=carboxylic acid catabolic process, GO:0050808=synapse organization, GO:0046394=carboxylic acid biosynthetic process, GO:0006536=glutamate metabolic process, GO:0006909=phagocytosis	GO:0003824=catalytic activity, GO:0016874=ligase activity	GO:0043229=intracellular organelle, GO:0005737=cytoplasm, GO:0043231=intracellular membrane-bounded organelle, GO:0043226=organelle, GO:0043227=membrane-bounded organelle
AFI30621	chr1	10369625	10384167	-	Lexm	Metazoa	65.5141319818794	Afi.18hpf	minor7			PF07004.10:SHIPPO-rpt
AFI31237	chr1	10385771	10396913	+	Unchar_13522	Bilateria	27.4997130489774	Afi.18hpf	minor18
AFI30324	chr1	10462932	10510405	+	Tiki1	cellular organisms	27.1564578677665	Pluteus	minor6			PF01963.15:TraB	GO:0051171=regulation of nitrogen compound metabolic process, GO:0051130=positive regulation of cellular component organization, GO:0051246=regulation of protein metabolic process, GO:0009968=negative regulation of signal transduction, GO:1901564=organonitrogen compound metabolic process	GO:0005515=protein binding, GO:0004175=endopeptidase activity, GO:0140096=catalytic activity, acting on a protein, GO:0016787=hydrolase activity, GO:0004222=metalloendopeptidase activity	GO:0043226=organelle, GO:0031301=integral component of organelle membrane, GO:0031300=intrinsic component of organelle membrane, GO:0005886=plasma membrane, GO:0031090=organelle membrane
AFI31008	chr1	10513500	10549470	-	Ankl1	cellular organisms	23.3101522534431	Afi.09hpf	minor15			PF13857.4:Ank_5,PF03020.13:LEM	GO:0051172=negative regulation of nitrogen compound metabolic process, GO:0051171=regulation of nitrogen compound metabolic process, GO:0051168=nuclear export, GO:0051239=regulation of multicellular organismal process, GO:0031324=negative regulation of cellular metabolic process	GO:0031490=chromatin DNA binding, GO:0003676=nucleic acid binding, GO:0003682=chromatin binding, GO:0004519=endonuclease activity, GO:1901363=heterocyclic compound binding	GO:0005622=intracellular anatomical structure, GO:0031090=organelle membrane, GO:0043226=organelle, GO:0031301=integral component of organelle membrane, GO:0031300=intrinsic component of organelle membrane
AFI31972	chr1	10558564	10591674	-	Ttll7	cellular organisms	17.9031275412629	Afi.09hpf	minor17			PF03133.13:TTL	GO:0043170=macromolecule metabolic process, GO:0006464=cellular protein modification process, GO:0044260=cellular macromolecule metabolic process, GO:0071704=organic substance metabolic process, GO:0043412=macromolecule modification	GO:0005488=binding, GO:0140096=catalytic activity, acting on a protein, GO:0015631=tubulin binding, GO:0003824=catalytic activity, GO:0043014=alpha-tubulin binding	GO:0005622=intracellular anatomical structure, GO:0005737=cytoplasm, GO:0005829=cytosol
AFI30103	chr1	10593645	10597499	+	F221b	cellular organisms	25.6323834663769	Afi.18hpf	minor12			PF14753.4:FAM221
AFI29958	chr1	10603070	10658112	-	Agrin-16	Opisthokonta	38.9386575497801	Afi.09hpf	A4			PF00008.25:EGF,PF12661.5:hEGF,PF07645.13:EGF_CA,PF02210.22:Laminin_G_2
AFI31445	chr1	10660563	10665243	-	Unchar_13601	Eumetazoa	1.61690433933968	Afi.09hpf	A3			PF00008.25:EGF,PF12661.5:hEGF
AFI30784	chr1	10668987	10715153	-	Unchar_13338	Bilateria	16.3911381694169	Afi.09hpf	A4			PF00008.25:EGF,PF12661.5:hEGF,PF07645.13:EGF_CA
AFI31402	chr1	10725561	10730824	+	Lgsn-18	cellular organisms	2.10767900480532	Afi.27hpf.FSW	minor6			PF00120.22:Gln-synt_C			GO:0005886=plasma membrane, GO:0016020=membrane, GO:0071944=cell periphery
AFI29655	chr1	10781754	10782075	+	Unchar_12877	cellular organisms	0.71363439195337	regen_3D				PF00120.22:Gln-synt_C			GO:0005886=plasma membrane, GO:0016020=membrane, GO:0071944=cell periphery
AFI31124	chr1	10785756	10789433	+	Unchar_13477	Eumetazoa	25.5388129549114	Afi.09hpf	A5
AFI29823	chr1	10794150	10821592	+	Unchar_12932	cellular organisms	22.1056725579705	Afi.27hpf.DMSO	A8			PF12796.5:Ank_2,PF13857.4:Ank_5,PF02838.13:Glyco_hydro_20b
AFI30795	chr1	10794844	10795822	-	Glrx5	cellular organisms	208.527696038319	Afi.27hpf.SU5402	A6	5d.Distal_up		PF00462.22:Glutaredoxin	GO:0036211=protein modification process, GO:0043412=macromolecule modification, GO:0044267=cellular protein metabolic process, GO:0007275=multicellular organism development, GO:0002520=immune system development		GO:0043231=intracellular membrane-bounded organelle, GO:0036477=somatodendritic compartment, GO:0031974=membrane-enclosed lumen, GO:0005622=intracellular anatomical structure, GO:0043005=neuron projection
AFI31485	chr1	10831931	10883509	-	Gcp60	cellular organisms	503.805179692184	Pluteus	A8			PF00887.17:ACBP,PF13897.4:GOLD_2		GO:0005488=binding, GO:0005515=protein binding, GO:0034237=protein kinase A regulatory subunit binding, GO:0051018=protein kinase A binding	GO:0098588=bounding membrane of organelle, GO:0005794=Golgi apparatus, GO:0043227=membrane-bounded organelle, GO:0005737=cytoplasm, GO:0016020=membrane
AFI31503	chr1	10895324	10909703	-	Kdm4c-2	cellular organisms	57.4937815115082	Afi.09hpf	A8			PF13832.4:zf-HC5HC2H_2,PF13831.4:PHD_2	GO:0019219=regulation of nucleobase-containing compound metabolic process, GO:0120039=plasma membrane bounded cell projection morphogenesis, GO:0006464=cellular protein modification process, GO:2001141=regulation of RNA biosynthetic process, GO:1903507=negative regulation of nucleic acid-templated transcription	GO:0008134=transcription factor binding, GO:0016491=oxidoreductase activity, GO:0005515=protein binding, GO:0032452=histone demethylase activity, GO:0042393=histone binding	GO:0000228=nuclear chromosome, GO:0005737=cytoplasm, GO:0043229=intracellular organelle, GO:0043226=organelle, GO:0031981=nuclear lumen
AFI30055	chr1	10909873	10918504	-	Kdm4c-1	cellular organisms	48.0994190470982	Afi.09hpf	A8			PF02375.15:JmjN,PF02373.20:JmjC	GO:0071840=cellular component organization or biogenesis, GO:0019222=regulation of metabolic process, GO:0071704=organic substance metabolic process, GO:0006464=cellular protein modification process, GO:1902679=negative regulation of RNA biosynthetic process	GO:0046872=metal ion binding, GO:0008270=zinc ion binding, GO:0032452=histone demethylase activity, GO:0005488=binding, GO:0005515=protein binding	GO:0005622=intracellular anatomical structure, GO:0070013=intracellular organelle lumen, GO:0043227=membrane-bounded organelle, GO:0043228=non-membrane-bounded organelle, GO:0000228=nuclear chromosome
AFI30456	chr1	10950024	11002180	-	Nipbl	cellular organisms	64.9290568938492	Afi.09hpf	minor6			PF12765.5:Cohesin_HEAT,PF12830.5:Nipped-B_C	GO:0051246=regulation of protein metabolic process, GO:0051130=positive regulation of cellular component organization, GO:0007127=meiosis I, GO:1901564=organonitrogen compound metabolic process, GO:0031325=positive regulation of cellular metabolic process	GO:0042826=histone deacetylase binding, GO:0019899=enzyme binding, GO:0044877=protein-containing complex binding, GO:0005488=binding, GO:0003682=chromatin binding	GO:0043232=intracellular non-membrane-bounded organelle, GO:0043228=non-membrane-bounded organelle, GO:0000785=chromatin, GO:0005622=intracellular anatomical structure, GO:0043231=intracellular membrane-bounded organelle
AFI31676	chr1	11002292	11036133	+	Eif2d	cellular organisms	6.21951463138102	regen_1D	A7			PF01253.20:SUI1	GO:0006412=translation, GO:0043603=cellular amide metabolic process, GO:0033036=macromolecule localization, GO:0006996=organelle organization, GO:0034641=cellular nitrogen compound metabolic process	GO:0003743=translation initiation factor activity, GO:0038023=signaling receptor activity, GO:1901363=heterocyclic compound binding, GO:0060089=molecular transducer activity, GO:0008135=translation factor activity, RNA binding	GO:0031974=membrane-enclosed lumen, GO:0043231=intracellular membrane-bounded organelle, GO:0043233=organelle lumen, GO:0005829=cytosol, GO:0005654=nucleoplasm
AFI31810	chr1	11049606	11054967	-	Klh24-3	Eukaryota	1.87415621895913	Afi.09hpf	minor4			PF13964.4:Kelch_6,PF00651.29:BTB,PF07707.13:BACK			GO:1902494=catalytic complex, GO:0031461=cullin-RING ubiquitin ligase complex, GO:1990234=transferase complex, GO:0005622=intracellular anatomical structure, GO:0032991=protein-containing complex
AFI30331	chr1	11136613	11148104	+	Unchar_13138	Amphiura filiformis	8.91902175717137	adult_arm	minor1		TF
AFI31966	chr1	11234182	11246739	-	Crspl	cellular organisms	61.9601854546286	Afi.39hpf	A1	5d.Distal_down		PF00188.24:CAP,PF00431.18:CUB
AFI30089	chr1	11253740	11267564	-	Macd1	cellular organisms	24.217624048203	Afi.09hpf	A3			PF01661.19:Macro	GO:0071840=cellular component organization or biogenesis, GO:0044238=primary metabolic process, GO:0034641=cellular nitrogen compound metabolic process, GO:0032984=protein-containing complex disassembly, GO:0010556=regulation of macromolecule biosynthetic process	GO:0003924=GTPase activity, GO:0044877=protein-containing complex binding, GO:0003824=catalytic activity, GO:0097159=organic cyclic compound binding, GO:0017111=nucleoside-triphosphatase activity	GO:0043227=membrane-bounded organelle, GO:0043233=organelle lumen, GO:0031974=membrane-enclosed lumen, GO:0005634=nucleus, GO:0031981=nuclear lumen
AFI31450	chr1	11303552	11304001	+	Unchar_13605	Amphiura filiformis	4.58597075530238	regen_1D	A4
AFI30801	chr1	11309811	11313821	-	Unchar_13341	Eukaryota	4.68781298738713	regen_1D	A1			PF00240.21:ubiquitin
AFI31407	chr1	11324559	11343134	-	M3k21-3	cellular organisms	3.44174242119981	regen_1D	A2			PF00240.21:ubiquitin,PF07714.15:Pkinase_Tyr	GO:0071214=cellular response to abiotic stimulus, GO:0032147=activation of protein kinase activity, GO:0032874=positive regulation of stress-activated MAPK cascade, GO:0104004=cellular response to environmental stimulus, GO:0036211=protein modification process	GO:0005524=ATP binding, GO:0035639=purine ribonucleoside triphosphate binding, GO:0005488=binding, GO:1901265=nucleoside phosphate binding, GO:0016772=transferase activity, transferring phosphorus-containing groups	GO:0005622=intracellular anatomical structure, GO:0005737=cytoplasm, GO:0005829=cytosol
AFI30149	chr1	11340303	11367092	+	Fgfr2-3	cellular organisms	3.21066632152224	regen_0D	A2			PF07714.15:Pkinase_Tyr
AFI31799	chr1	11375469	11379540	-	Gstt3-3	cellular organisms	159.38938071233	Pluteus	minor19			PF13417.4:GST_N_3,PF00043.23:GST_C	GO:0006807=nitrogen compound metabolic process, GO:0006575=cellular modified amino acid metabolic process, GO:0071704=organic substance metabolic process, GO:0006790=sulfur compound metabolic process, GO:0006518=peptide metabolic process	GO:0003824=catalytic activity, GO:0004364=glutathione transferase activity, GO:0016740=transferase activity, GO:0016765=transferase activity, transferring alkyl or aryl (other than methyl) groups	GO:0005622=intracellular anatomical structure, GO:0005737=cytoplasm
AFI30319	chr1	11384210	11410723	-	Trpa1-10	Eukaryota	3.44174223065913	Pluteus	minor16			PF12796.5:Ank_2,PF00520.29:Ion_trans,PF13637.4:Ank_4
AFI31004	chr1	11414243	11426776	-	Trpa1-12	Opisthokonta	0.381505571806525	Pluteus				PF00520.29:Ion_trans
AFI30097	chr1	11429804	11435281	-	Unchar_13043	Eumetazoa	0.162942749604481	Afi.27hpf.SU5402				PF12796.5:Ank_2,PF13857.4:Ank_5,PF13637.4:Ank_4
AFI31437	chr1	11436754	11440109	-	Unchar_13596	Eumetazoa	0.352487075295315	Pluteus				PF12796.5:Ank_2
AFI30789	chr1	11467694	11499573	+	Trpa1-11	cellular organisms	10.8196128574062	Afi.09hpf	minor19			PF12796.5:Ank_2,PF00520.29:Ion_trans
AFI31400	chr1	11513670	11514453	+	Unchar_13583	cellular organisms	0.50522277270871	Afi.27hpf.SU5402	minor1			PF14529.4:Exo_endo_phos_2
AFI31175	chr1	11524405	11542473	+	Unchar_13496	cellular organisms	2.86169755894695	Afi.39hpf	minor12			PF12796.5:Ank_2
AFI29698	chr1	11542502	11549262	+	Trpa1-8	Opisthokonta	5.7732760970023	Afi.27hpf.FSW	A1
AFI31709	chr1	11588434	11623301	+	Trpa1-15	cellular organisms	2.69996141773872	Afi.27hpf.FSW				PF12796.5:Ank_2,PF13606.4:Ank_3,PF00520.29:Ion_trans
AFI30160	chr1	11704229	11718929	+	Lcmt1	cellular organisms	24.750600933987	Afi.09hpf	A4			PF04072.12:LCM	GO:0044267=cellular protein metabolic process, GO:0071704=organic substance metabolic process, GO:0043067=regulation of programmed cell death, GO:0000278=mitotic cell cycle, GO:0000086=G2/M transition of mitotic cell cycle	GO:0016740=transferase activity, GO:0008276=protein methyltransferase activity, GO:0008171=O-methyltransferase activity, GO:0008757=S-adenosylmethionine-dependent methyltransferase activity, GO:0016741=transferase activity, transferring one-carbon groups	GO:0043229=intracellular organelle, GO:0005634=nucleus, GO:0005829=cytosol, GO:0031974=membrane-enclosed lumen, GO:0005737=cytoplasm
AFI31902	chr1	11729772	11746939	-	Unchar_13778	Eumetazoa	34.7117760724322	Afi.09hpf	A8			PF00612.25:IQ
AFI30764	chr1	11747043	11760222	-	Iqce	Eumetazoa	32.906125944932	Afi.09hpf	A8				GO:0019222=regulation of metabolic process, GO:1902680=positive regulation of RNA biosynthetic process, GO:0009891=positive regulation of biosynthetic process, GO:0031323=regulation of cellular metabolic process, GO:0050789=regulation of biological process		GO:0098797=plasma membrane protein complex, GO:0031253=cell projection membrane, GO:0071944=cell periphery, GO:0005886=plasma membrane, GO:0032991=protein-containing complex
AFI30136	chr1	11765814	11793887	+	Pur9	cellular organisms	20.1968551024719	regen_3D	A6	3d.Distal_up,5d.Distal_up		PF02142.20:MGS,PF01808.16:AICARFT_IMPCHas	GO:0006082=organic acid metabolic process, GO:1901293=nucleoside phosphate biosynthetic process, GO:0006760=folic acid-containing compound metabolic process, GO:0006725=cellular aromatic compound metabolic process, GO:0006575=cellular modified amino acid metabolic process	GO:0042803=protein homodimerization activity, GO:0003824=catalytic activity, GO:0005515=protein binding, GO:0042802=identical protein binding, GO:0016810=hydrolase activity, acting on carbon-nitrogen (but not peptide) bonds	GO:0005829=cytosol, GO:0005622=intracellular anatomical structure, GO:0071944=cell periphery, GO:0005886=plasma membrane, GO:0016020=membrane
AFI31013	chr1	11802978	11820062	-	Dzip3-2	Eumetazoa	86.6175948561128	Afi.09hpf	A7			PF12678.5:zf-rbx1
AFI30322	chr1	11820678	11837373	-	Unchar_13134	Asterozoa	53.3928991484808	Afi.09hpf	A5
AFI29976	chr1	11838615	11849975	-	Unchar_12991	cellular organisms	26.3365966095077	Afi.09hpf	minor15			PF00076.20:RRM_1
AFI31996	chr1	11902872	11917126	-	Pfd5	cellular organisms	75.9909581043415	Afi.27hpf.SU5402	A6			PF02996.15:Prefoldin	GO:0045892=negative regulation of transcription, DNA-templated, GO:0010629=negative regulation of gene expression, GO:0007275=multicellular organism development, GO:0031323=regulation of cellular metabolic process, GO:0050789=regulation of biological process	GO:0003712=transcription coregulator activity, GO:0003714=transcription corepressor activity, GO:0140110=transcription regulator activity	GO:0005622=intracellular anatomical structure, GO:0043226=organelle, GO:0005737=cytoplasm, GO:0043227=membrane-bounded organelle, GO:0043229=intracellular organelle
AFI29875	chr1	11931666	11933475	-	B3gt1-2	Eukaryota	17.315300263314	Afi.09hpf	A3			PF01762.19:Galactosyl_T	GO:0043170=macromolecule metabolic process, GO:0016051=carbohydrate biosynthetic process, GO:0006665=sphingolipid metabolic process, GO:0071840=cellular component organization or biogenesis, GO:1901576=organic substance biosynthetic process	GO:0008194=UDP-glycosyltransferase activity, GO:0003824=catalytic activity, GO:0016758=hexosyltransferase activity, GO:0016757=glycosyltransferase activity, GO:0016740=transferase activity	GO:0031090=organelle membrane, GO:0012505=endomembrane system, GO:0016021=integral component of membrane, GO:0043227=membrane-bounded organelle, GO:0000139=Golgi membrane
AFI31136	chr1	11973891	11982968	+	Rough	cellular organisms	1.46806016224924	adult_arm	minor1		TF	PF00046.27:Homeobox
AFI30584	chr1	11996691	12000351	-	Etkmt	cellular organisms	13.5885385326254	regen_1D	A5			PF06325.11:PrmA	GO:0031330=negative regulation of cellular catabolic process, GO:0050789=regulation of biological process, GO:0006464=cellular protein modification process, GO:0031329=regulation of cellular catabolic process, GO:0065009=regulation of molecular function	GO:0008170=N-methyltransferase activity, GO:0016278=lysine N-methyltransferase activity, GO:0005515=protein binding, GO:0031072=heat shock protein binding, GO:0016279=protein-lysine N-methyltransferase activity	GO:0005622=intracellular anatomical structure, GO:0005737=cytoplasm, GO:0043231=intracellular membrane-bounded organelle, GO:0043227=membrane-bounded organelle, GO:0043229=intracellular organelle
AFI31863	chr1	12004215	12052934	+	Swp70	Eukaryota	52.5139991534553	Pluteus	A2			PF00169.27:PH
AFI31415	chr1	12067755	12093679	-	Tlcd2-7	Eukaryota	7.58498230793602	Afi.09hpf	minor19			PF03798.14:TRAM_LAG1_CLN8
AFI29944	chr1	12103906	12116080	-	Gosr1	Eukaryota	16.5750116615881	Afi.27hpf.DMSO	A6			PF12352.6:V-SNARE_C	GO:0051641=cellular localization, GO:0009987=cellular process, GO:0051049=regulation of transport, GO:0016043=cellular component organization, GO:0006891=intra-Golgi vesicle-mediated transport	GO:0000149=SNARE binding, GO:0005484=SNAP receptor activity, GO:0005488=binding, GO:0005515=protein binding	GO:0031982=vesicle, GO:0005737=cytoplasm, GO:0031984=organelle subcompartment, GO:0098796=membrane protein complex, GO:0030133=transport vesicle
AFI31246	chr1	12131764	12142540	-	Lsm7	cellular organisms	114.850480347755	regen_3D	A7	5d.Distal_up		PF01423.20:LSM	GO:0090304=nucleic acid metabolic process, GO:0044270=cellular nitrogen compound catabolic process, GO:0043170=macromolecule metabolic process, GO:0044265=cellular macromolecule catabolic process, GO:0000375=RNA splicing, via transesterification reactions	GO:0017069=snRNA binding, GO:0005488=binding, GO:0003723=RNA binding, GO:0003676=nucleic acid binding, GO:0005515=protein binding	GO:0120114=Sm-like protein family complex, GO:0030532=small nuclear ribonucleoprotein complex, GO:0005634=nucleus, GO:0097525=spliceosomal snRNP complex, GO:0005688=U6 snRNP
AFI30765	chr1	12147744	12149372	-	Fads6	cellular organisms	8.75146984347419	Afi.09hpf	A4			PF00487.22:FA_desaturase
AFI30751	chr1	12170963	12214985	+	Pkha1	Eukaryota	8.75437508110884	adult_arm	A4			PF00169.27:PH	GO:0044238=primary metabolic process, GO:0003006=developmental process involved in reproduction, GO:0051896=regulation of protein kinase B signaling, GO:0033036=macromolecule localization, GO:0023057=negative regulation of signaling	GO:0005488=binding, GO:0008289=lipid binding, GO:0005515=protein binding, GO:0005543=phospholipid binding, GO:0035091=phosphatidylinositol binding	GO:0043233=organelle lumen, GO:0001726=ruffle, GO:0005634=nucleus, GO:0070013=intracellular organelle lumen, GO:0043227=membrane-bounded organelle
AFI31815	chr1	12280691	12296216	+	Fbxw4-2	Opisthokonta	37.1599056935138	adult_arm	A8			PF00400.30:WD40,PF12937.5:F-box-like	GO:0009056=catabolic process, GO:0016567=protein ubiquitination, GO:0051216=cartilage development, GO:0006511=ubiquitin-dependent protein catabolic process, GO:0065007=biological regulation	GO:0003824=catalytic activity, GO:0019787=ubiquitin-like protein transferase activity, GO:0140096=catalytic activity, acting on a protein, GO:0004842=ubiquitin-protein transferase activity, GO:0016740=transferase activity	GO:0005622=intracellular anatomical structure, GO:0005829=cytosol, GO:0032991=protein-containing complex, GO:0005737=cytoplasm, GO:0031461=cullin-RING ubiquitin ligase complex
AFI30573	chr1	12310217	12346287	-	Lman1	cellular organisms	32.996387518708	Pluteus	A8			PF03388.11:Lectin_leg-like	GO:0016192=vesicle-mediated transport, GO:0010256=endomembrane system organization, GO:0050878=regulation of body fluid levels, GO:0050789=regulation of biological process, GO:0051656=establishment of organelle localization	GO:0030246=carbohydrate binding, GO:0046872=metal ion binding, GO:0005488=binding, GO:0043169=cation binding, GO:0005515=protein binding	GO:0005737=cytoplasm, GO:0005622=intracellular anatomical structure, GO:0043226=organelle, GO:0043231=intracellular membrane-bounded organelle, GO:0000139=Golgi membrane
AFI31723	chr1	12355706	12363255	-	Bl1s6	Eumetazoa	16.0186850943151	Pluteus	A9			PF14712.4:Snapin_Pallidin	GO:0065008=regulation of biological quality, GO:0032438=melanosome organization, GO:0007267=cell-cell signaling, GO:0099003=vesicle-mediated transport in synapse, GO:0008088=axo-dendritic transport	GO:0051015=actin filament binding, GO:0019905=syntaxin binding, GO:0000149=SNARE binding, GO:0042803=protein homodimerization activity, GO:0005515=protein binding	GO:0019898=extrinsic component of membrane, GO:0005737=cytoplasm, GO:0031982=vesicle, GO:0043226=organelle, GO:0016020=membrane
AFI30249	chr1	12363393	12391769	+	Dpp9	cellular organisms	39.850934127625	Afi.09hpf	A4			PF00326.19:Peptidase_S9,PF00930.19:DPPIV_N	GO:1901564=organonitrogen compound metabolic process, GO:0006807=nitrogen compound metabolic process, GO:0050896=response to stimulus, GO:0071704=organic substance metabolic process, GO:0019538=protein metabolic process	GO:0003824=catalytic activity, GO:0016787=hydrolase activity, GO:0008238=exopeptidase activity, GO:0005515=protein binding, GO:0042802=identical protein binding	GO:0005622=intracellular anatomical structure, GO:0005737=cytoplasm, GO:0005829=cytosol
AFI31072	chr1	12408737	12473164	-	Lhpl2	Metazoa	11.444985215136	regen_1D	A3			PF10242.7:L_HMGIC_fpl	GO:0007275=multicellular organism development, GO:0022414=reproductive process, GO:0046661=male sex differentiation, GO:0016192=vesicle-mediated transport, GO:0046903=secretion		GO:0005886=plasma membrane, GO:0043296=apical junction complex, GO:0098588=bounding membrane of organelle, GO:0099503=secretory vesicle, GO:0031090=organelle membrane
AFI31525	chr1	12571267	12616655	-	Unchar_13634	cellular organisms	6.64423081963194	regen_1D	minor19			PF01734.20:Patatin,PF13499.4:EF-hand_7
AFI30687	chr1	12620503	12626969	+	Pno1	cellular organisms	39.728266353756	Afi.27hpf.DMSO	A6	3d.Distal_up					GO:0043229=intracellular organelle, GO:0043226=organelle, GO:0005737=cytoplasm, GO:0005829=cytosol, GO:0043227=membrane-bounded organelle
AFI31324	chr1	12633681	12655323	+	Tbce	cellular organisms	21.4015884167286	Afi.18hpf	A5			PF13855.4:LRR_8,PF01302.23:CAP_GLY	GO:0007267=cell-cell signaling, GO:0048858=cell projection morphogenesis, GO:0051258=protein polymerization, GO:0030030=cell projection organization, GO:0048699=generation of neurons	GO:0005488=binding, GO:0005515=protein binding, GO:0051082=unfolded protein binding, GO:0051087=chaperone binding	GO:0015630=microtubule cytoskeleton, GO:0099513=polymeric cytoskeletal fiber, GO:0099081=supramolecular polymer, GO:0005829=cytosol, GO:0043228=non-membrane-bounded organelle
AFI30218	chr1	12668009	12668629	-	Unchar_13091	Metazoa	7.57333042852967	Pluteus	minor15
AFI31696	chr1	12694340	12695884	-	Tigd4-2	cellular organisms	11.4600957463162	Afi.27hpf.SU5402	A8			PF03184.17:DDE_1,PF03221.14:HTH_Tnp_Tc5
AFI29703	chr1	12699776	12705820	-	Ap4s1	cellular organisms	29.225415315768	regen_3D	A5			PF01217.18:Clat_adaptor_s			GO:0005737=cytoplasm, GO:0098796=membrane protein complex, GO:0043226=organelle, GO:0030119=AP-type membrane coat adaptor complex, GO:0005794=Golgi apparatus
AFI30667	chr1	12719319	12786320	+	Strn3-1	cellular organisms	38.1384803977527	Pluteus	A9			PF08232.10:Striatin,PF00400.30:WD40	GO:0040011=locomotion, GO:0070304=positive regulation of stress-activated protein kinase signaling cascade, GO:0010557=positive regulation of macromolecule biosynthetic process, GO:0009966=regulation of signal transduction, GO:0051172=negative regulation of nitrogen compound metabolic process	GO:0005515=protein binding, GO:0044877=protein-containing complex binding, GO:0019902=phosphatase binding, GO:0030331=estrogen receptor binding, GO:0051427=hormone receptor binding	GO:0043226=organelle, GO:0098984=neuron to neuron synapse, GO:0043025=neuronal cell body, GO:0005886=plasma membrane, GO:0031981=nuclear lumen
AFI31349	chr1	12799799	12812836	+	Unchar_13566	Amphiura filiformis	1.97977551828932	regen_0D	minor4			PF02494.14:HYR
AFI30437	chr1	12817585	12911836	+	Hyal-83	cellular organisms	0.85690687478791	regen_0D	A8			PF02494.14:HYR
AFI30037	chr1	12944392	12951587	+	Unchar_13016	Amphiura filiformis	4.13331779207654	regen_0D	minor1
AFI31147	chr1	12961241	12974431	-	Unchar_13483	Deuterostomia	6.7524312388833	Pluteus	A1			PF00041.19:fn3
AFI31648	chr1	12988893	13086898	+	Ptprk-11	cellular organisms	3.8837169151276	Afi.09hpf	A3			PF00041.19:fn3,PF00102.25:Y_phosphatase,PF07714.15:Pkinase_Tyr	GO:0006979=response to oxidative stress, GO:0048666=neuron development, GO:0051674=localization of cell, GO:0040011=locomotion, GO:0006928=movement of cell or subcellular component	GO:0019901=protein kinase binding, GO:0003824=catalytic activity, GO:0140096=catalytic activity, acting on a protein, GO:0016787=hydrolase activity, GO:0019899=enzyme binding	GO:0030424=axon, GO:0005911=cell-cell junction, GO:0071944=cell periphery, GO:0030054=cell junction, GO:0016020=membrane
AFI30761	chr1	13127656	13140153	-	Otx5b-2	cellular organisms	115.646933006012	Afi.27hpf.FSW	minor6			PF00046.27:Homeobox	GO:0010604=positive regulation of macromolecule metabolic process, GO:0010033=response to organic substance, GO:0007369=gastrulation, GO:0045893=positive regulation of transcription, DNA-templated, GO:0065003=protein-containing complex assembly	GO:0003676=nucleic acid binding, GO:0000987=cis-regulatory region sequence-specific DNA binding, GO:1901363=heterocyclic compound binding, GO:0000976=transcription cis-regulatory region binding, GO:0003700=DNA-binding transcription factor activity	GO:0005634=nucleus, GO:0120025=plasma membrane bounded cell projection, GO:0043005=neuron projection, GO:0005622=intracellular anatomical structure, GO:0043231=intracellular membrane-bounded organelle
AFI29942	chr1	13257525	13315175	-	Ehbp1-2	Metazoa	5.28944573280016	Pluteus	minor6			PF12130.6:DUF3585	GO:0071702=organic substance transport, GO:0033036=macromolecule localization, GO:0050794=regulation of cellular process, GO:0050789=regulation of biological process, GO:0032502=developmental process	GO:0003779=actin binding, GO:0005488=binding, GO:0005515=protein binding, GO:0008092=cytoskeletal protein binding	GO:0005829=cytosol, GO:0099568=cytoplasmic region, GO:0005737=cytoplasm, GO:0005886=plasma membrane, GO:0005622=intracellular anatomical structure
AFI29811	chr1	13316058	13322630	-	Ehbp1-1	cellular organisms	4.78542522406887	Pluteus	minor19			PF00307.29:CH			GO:0005737=cytoplasm, GO:0016020=membrane, GO:0005622=intracellular anatomical structure, GO:0005886=plasma membrane, GO:0071944=cell periphery
AFI31891	chr1	13322754	13370151	-	Ehbp1-5	Eukaryota	2.01693843823949	Afi.27hpf.DMSO	minor1			PF10358.7:NT-C2	GO:0016043=cellular component organization, GO:0009306=protein secretion, GO:0007423=sensory organ development, GO:0050794=regulation of cellular process, GO:0002790=peptide secretion	GO:0003779=actin binding, GO:0005488=binding, GO:0005515=protein binding, GO:0008092=cytoskeletal protein binding	GO:0005737=cytoplasm, GO:0005886=plasma membrane, GO:0005829=cytosol, GO:0016020=membrane, GO:0005938=cell cortex
AFI30944	chr1	13440785	13446201	+	Unchar_13398	Echinodermata	2.23291664629781	Pluteus	minor15
AFI29694	chr1	13446238	13454882	+	Unchar_12888	Deuterostomia	5.60340585784777	Pluteus	minor16			PF12874.5:zf-met
AFI31531	chr1	13496282	13504916	-	Unchar_13638	Amphiura filiformis	63.3996899418596	adult_arm	A1
AFI30638	chr1	13505942	13506753	+	Unchar_13272	Amphiura filiformis	5.5991427106251	regen_0D	A1
AFI31265	chr1	13514692	13517789	+	Unchar_13529	Amphiura filiformis	0.306008457585114	Afi.27hpf.SU5402	minor18			PF13855.4:LRR_8,PF12799.5:LRR_4
AFI29688	chr1	13535134	13540103	+	Unchar_12885	Amphiura filiformis	0.0664864668805614	adult_arm	A1			PF13855.4:LRR_8
AFI30863	chr1	13581470	13588987	+	Unchar_13363	cellular organisms	2.16530968079389	regen_0D	minor12			PF13855.4:LRR_8,PF14529.4:Exo_endo_phos_2
AFI30132	chr1	13598574	13599405	+	Unchar_13058	Amphiura filiformis	0.178299033856914	regen_0D				PF13855.4:LRR_8,PF00560.31:LRR_1
AFI31763	chr1	13617349	13802367	-	Pp4r4-2	Eukaryota	1.53706748130162	Afi.27hpf.DMSO	A9				GO:0051346=negative regulation of hydrolase activity, GO:0051246=regulation of protein metabolic process, GO:0048523=negative regulation of cellular process, GO:0051171=regulation of nitrogen compound metabolic process, GO:0019220=regulation of phosphate metabolic process	GO:0019208=phosphatase regulator activity, GO:0019888=protein phosphatase regulator activity, GO:0030234=enzyme regulator activity, GO:0098772=molecular function regulator	GO:0005622=intracellular anatomical structure, GO:1902494=catalytic complex, GO:0005737=cytoplasm, GO:0008287=protein serine/threonine phosphatase complex, GO:0005829=cytosol
AFI31829	chr1	13805180	14006617	+	Unchar_13747	Eumetazoa	21.2923294425282	regen_0D	minor4			PF03045.13:DAN
AFI31280	chr1	14026136	14114026	+	Unchar_13535	Bilateria	10.8257875832218	regen_0D	A1			PF00007.20:Cys_knot	GO:0050896=response to stimulus, GO:0009725=response to hormone, GO:0010646=regulation of cell communication, GO:0042221=response to chemical, GO:0019932=second-messenger-mediated signaling	GO:0001664=G protein-coupled receptor binding, GO:0005102=signaling receptor binding, GO:0005515=protein binding, GO:0005488=binding, GO:0051427=hormone receptor binding	GO:0005576=extracellular region, GO:0005615=extracellular space, GO:0005622=intracellular anatomical structure, GO:0005737=cytoplasm
AFI30719	chr1	14270051	14273551	+	Gphb5-1	Bilateria	80.2285478351531	regen_0D	A2			PF00007.20:Cys_knot	GO:0007154=cell communication, GO:0023052=signaling, GO:0010033=response to organic substance, GO:0007267=cell-cell signaling, GO:0007165=signal transduction	GO:0005488=binding, GO:0005515=protein binding	GO:0005576=extracellular region, GO:0005615=extracellular space, GO:0005622=intracellular anatomical structure, GO:0005737=cytoplasm
AFI31406	chr1	14315224	14329624	+	Hipl1-3	cellular organisms	14.6960221623561	regen_3D	minor19		signalling	PF07995.9:GSDH
AFI30623	chr1	14332146	14363836	-	Unchar_13264	Eumetazoa	0.90940903961459	regen_0D	A4			PF13582.4:Reprolysin_3,PF01562.17:Pep_M12B_propep
AFI31278	chr1	14389380	14390418	+	Unchar_13534	Eleutherozoa	0.809741521678079	regen_0D	minor7			PF00001.19:7tm_1
AFI31670	chr1	14414169	14425368	-	Unchar_13691	Amphiura filiformis	2.33256311464347	Afi.18hpf	minor12
AFI29780	chr1	14434246	14434711	+	Unchar_12919	Amphiura filiformis	20.1268570179861	Afi.09hpf	A8
AFI29674	chr1	14447689	14475124	+	Tie2-23	cellular organisms	2.33822641743921	regen_1D	A2		immune,kinase	PF00041.19:fn3,PF07714.15:Pkinase_Tyr	GO:0040011=locomotion, GO:0035239=tube morphogenesis, GO:0048869=cellular developmental process, GO:0006950=response to stress, GO:0048729=tissue morphogenesis	GO:0016772=transferase activity, transferring phosphorus-containing groups, GO:0038023=signaling receptor activity, GO:0004714=transmembrane receptor protein tyrosine kinase activity, GO:0016773=phosphotransferase activity, alcohol group as acceptor, GO:0004672=protein kinase activity	GO:0005887=integral component of plasma membrane, GO:0015630=microtubule cytoskeleton, GO:0005737=cytoplasm, GO:0005902=microvillus, GO:0031226=intrinsic component of plasma membrane
AFI31715	chr1	14482783	14549695	+	Tie2-37	cellular organisms	2.44360520160792	Afi.09hpf	A3			PF00041.19:fn3,PF07714.15:Pkinase_Tyr	GO:0002768=immune response-regulating cell surface receptor signaling pathway, GO:0044260=cellular macromolecule metabolic process, GO:0048856=anatomical structure development, GO:0051716=cellular response to stimulus, GO:0008152=metabolic process	GO:0098772=molecular function regulator, GO:0005488=binding, GO:0097367=carbohydrate derivative binding, GO:0003743=translation initiation factor activity, GO:0032555=purine ribonucleotide binding	GO:0005886=plasma membrane, GO:0005737=cytoplasm, GO:0016020=membrane, GO:0032991=protein-containing complex, GO:0005622=intracellular anatomical structure
AFI31527	chr1	14659156	14692596	+	Tie2-35	cellular organisms	7.82755860185801	Afi.27hpf.SU5402	A9			PF00041.19:fn3,PF00078.25:RVT_1,PF07714.15:Pkinase_Tyr
AFI30633	chr1	14734652	14850136	-	Otx5b-1	cellular organisms	205.680362706961	Afi.27hpf.FSW	A8		TF	PF00046.27:Homeobox	GO:0019222=regulation of metabolic process, GO:0009605=response to external stimulus, GO:0048646=anatomical structure formation involved in morphogenesis, GO:0009887=animal organ morphogenesis, GO:0007417=central nervous system development	GO:0001228=DNA-binding transcription activator activity, RNA polymerase II-specific, GO:0043565=sequence-specific DNA binding, GO:0003700=DNA-binding transcription factor activity, GO:0003690=double-stranded DNA binding, GO:0003677=DNA binding	GO:0042995=cell projection, GO:0150034=distal axon, GO:0043229=intracellular organelle, GO:0030426=growth cone, GO:0043005=neuron projection
AFI30482	chr1	14883163	14945550	-	Ehbp1-3	Metazoa	3.4103425951195	Pluteus	minor7			PF12130.6:DUF3585	GO:0048584=positive regulation of response to stimulus, GO:0033036=macromolecule localization, GO:0051179=localization, GO:0009967=positive regulation of signal transduction, GO:0032502=developmental process	GO:0003779=actin binding, GO:0005488=binding, GO:0005515=protein binding, GO:0008092=cytoskeletal protein binding	GO:0016020=membrane, GO:0005737=cytoplasm, GO:0099568=cytoplasmic region, GO:0005622=intracellular anatomical structure, GO:0005938=cell cortex
AFI31088	chr1	14945687	14998201	-	Ehbp1-4	Eukaryota	6.49588011414731	Pluteus	minor16			PF10358.7:NT-C2	GO:0032940=secretion by cell, GO:0007423=sensory organ development, GO:0009306=protein secretion, GO:0006810=transport, GO:0051128=regulation of cellular component organization	GO:0003779=actin binding, GO:0005488=binding, GO:0005515=protein binding, GO:0008092=cytoskeletal protein binding	GO:0099568=cytoplasmic region, GO:0005886=plasma membrane, GO:0071944=cell periphery, GO:0005938=cell cortex, GO:0005622=intracellular anatomical structure
AFI30895	chr1	15083701	15098722	+	Unchar_13375	Deuterostomia	4.84933153358062	Pluteus	minor6		TF	PF12874.5:zf-met
AFI31034	chr1	15125284	15135424	-	Unchar_13435	Amphiura filiformis	13.3380523009229	adult_arm	A1
AFI29840	chr1	15210139	15369502	-	Pp4r4-1	Eukaryota	1.34497338437777	regen_0D	minor17				GO:0060255=regulation of macromolecule metabolic process, GO:0031324=negative regulation of cellular metabolic process, GO:0035303=regulation of dephosphorylation, GO:0031399=regulation of protein modification process, GO:0048523=negative regulation of cellular process	GO:0019208=phosphatase regulator activity, GO:0019888=protein phosphatase regulator activity, GO:0030234=enzyme regulator activity, GO:0098772=molecular function regulator	GO:0008287=protein serine/threonine phosphatase complex, GO:1902494=catalytic complex, GO:0005829=cytosol, GO:0005622=intracellular anatomical structure, GO:0032991=protein-containing complex
AFI30508	chr1	15528376	15599584	+	Unchar_13218	Eumetazoa	5.39583757376002	regen_0D	minor18			PF03045.13:DAN
AFI31214	chr1	15621238	15631593	-	Unchar_13511	Bilateria	29.208461824811	regen_0D	minor4			PF00007.20:Cys_knot
AFI31596	chr1	15912404	15915636	+	Gphb5-2	Bilateria	22.9056678610163	adult_arm	minor4	3d.Distal_down,3d.Proximal_down		PF00007.20:Cys_knot	GO:0065007=biological regulation, GO:0050789=regulation of biological process, GO:0007267=cell-cell signaling, GO:0070887=cellular response to chemical stimulus, GO:0009725=response to hormone	GO:0005488=binding, GO:0005515=protein binding	GO:0005576=extracellular region, GO:0005615=extracellular space, GO:0005622=intracellular anatomical structure, GO:0005737=cytoplasm
AFI31341	chr1	15927160	15949655	+	Hipl1-2	cellular organisms	9.61518168453048	Afi.39hpf	minor7		signalling	PF07995.9:GSDH
AFI30556	chr1	15969266	15977132	+	Unchar_13233	Amphiura filiformis	8.7297281194152	regen_3D	minor18
AFI30866	chr1	15977349	15984338	-	Vm1b1	Eumetazoa	3.7275375046165	regen_0D	minor18			PF01421.17:Reprolysin,PF01562.17:Pep_M12B_propep
AFI30205	chr1	16021620	16033918	+	Hipl1-1	cellular organisms	9.0685129859218	regen_0D	minor19		signalling	PF07995.9:GSDH
AFI32022	chr1	16038142	16050384	-	Unchar_13822	Deuterostomia	0.600793946668522	regen_1D				PF13582.4:Reprolysin_3,PF01562.17:Pep_M12B_propep
AFI30728	chr1	16081886	16083662	-	Unchar_13315	Amphiura filiformis	2.75649642223854	Afi.27hpf.DMSO	minor15		TF	PF13894.4:zf-C2H2_4
AFI30527	chr1	16095604	16121197	+	Unchar_13221	Amphiura filiformis	3.8520514979727	Afi.09hpf	A8		TF
AFI30139	chr1	16122069	16123635	+	Unchar_13062	Amphiura filiformis	4.74630564217182	Afi.27hpf.SU5402	A4
AFI30127	chr1	16145578	16324125	+	Mpp5	cellular organisms	45.8422602095723	Pluteus	A9			PF07653.15:SH3_2,PF00595.22:PDZ,PF00625.19:Guanylate_kin,PF02828.14:L27,PF09060.8:L27_N	GO:0006163=purine nucleotide metabolic process, GO:0044281=small molecule metabolic process, GO:0044085=cellular component biogenesis, GO:0006807=nitrogen compound metabolic process, GO:0001654=eye development	GO:0016301=kinase activity, GO:0016776=phosphotransferase activity, phosphate group as acceptor, GO:0016772=transferase activity, transferring phosphorus-containing groups, GO:0016740=transferase activity, GO:0005515=protein binding	GO:0043296=apical junction complex, GO:0005634=nucleus, GO:0016324=apical plasma membrane, GO:0071944=cell periphery, GO:0043227=membrane-bounded organelle
AFI31332	chr1	16191759	16195051	-	Unchar_13560	cellular organisms	14.8841486648445	adult_arm	minor1			PF04505.10:CD225
AFI31978	chr1	16357917	16373444	-	Wdr20	Eukaryota	8.95700285402814	Afi.27hpf.FSW	A3				GO:0019222=regulation of metabolic process, GO:0008152=metabolic process, GO:0040012=regulation of locomotion, GO:0044267=cellular protein metabolic process, GO:0043412=macromolecule modification	GO:0005488=binding, GO:0005515=protein binding
AFI30792	chr1	16379277	16380288	+	Unchar_13340	Amphiura filiformis	12.9070415962521	Pluteus	minor16
AFI31666	chr1	16381203	16382401	+	Unchar_13689	cellular organisms	20.3697084374761	Pluteus	minor12	5d.Distal_up		PF13843.4:DDE_Tnp_1_7
AFI29669	chr1	16390904	16403181	+	Unchar_12880	cellular organisms	13.4390210471776	Afi.27hpf.SU5402	A7	5d.Distal_up		PF09588.8:YqaJ
AFI30635	chr1	16410349	16417881	-	Unchar_13271	cellular organisms	60.8173051609731	Afi.18hpf	A7			PF03479.13:DUF296
AFI31397	chr1	16417949	16420082	-	Unchar_13582	Amphiura filiformis	43.2866362975398	Afi.18hpf	A5
AFI30397	chr1	16536730	16557646	-	Unchar_13170	cellular organisms	13.970076056552	adult_arm	minor4			PF04505.10:CD225
AFI30072	chr1	16620134	16628686	-	Unchar_13033	cellular organisms	12.8968021161012	adult_arm	A8			PF04505.10:CD225
AFI30269	chr1	16650386	16715436	+	Unchar_13113	Bilateria	5.81995465202513	Pluteus	A9		TF	PF13837.4:Myb_DNA-bind_4
AFI31760	chr1	16654227	16655682	-	Pol5-41	cellular organisms	0.403712938506219	Afi.27hpf.SU5402
AFI31790	chr1	16721514	16771914	-	Unchar_13729	Possible contamination or HGT	92.7044248630091	Pluteus	A6		TF	PF13894.4:zf-C2H2_4
AFI30736	chr1	16781700	16802380	+	Ech1-2	cellular organisms	4.09016019884706	regen_3D	minor7			PF00106.23:adh_short,PF00378.18:ECH_1	GO:0006635=fatty acid beta-oxidation, GO:0015031=protein transport, GO:0071702=organic substance transport, GO:0043574=peroxisomal transport, GO:0051179=localization	GO:0005102=signaling receptor binding, GO:0005488=binding, GO:0005515=protein binding	GO:0005739=mitochondrion, GO:0043226=organelle, GO:0005737=cytoplasm, GO:0005777=peroxisome, GO:0043233=organelle lumen
AFI31287	chr1	16806065	16807389	-	Rdh14-2	cellular organisms	9.60921003225801	Afi.18hpf	A5			PF00106.23:adh_short	GO:0006629=lipid metabolic process, GO:0006066=alcohol metabolic process, GO:1901615=organic hydroxy compound metabolic process, GO:0065008=regulation of biological quality, GO:0065007=biological regulation	GO:0003824=catalytic activity, GO:0016491=oxidoreductase activity, GO:0016616=oxidoreductase activity, acting on the CH-OH group of donors, NAD or NADP as acceptor	GO:0043226=organelle, GO:0012505=endomembrane system, GO:0005737=cytoplasm, GO:0043231=intracellular membrane-bounded organelle, GO:0043229=intracellular organelle
AFI30180	chr1	16807405	16818741	+	Ech1-1	cellular organisms	46.863869340971	regen_3D	A5			PF00378.18:ECH_1	GO:0006996=organelle organization, GO:0030258=lipid modification, GO:0006605=protein targeting, GO:0034613=cellular protein localization, GO:0071705=nitrogen compound transport	GO:0005102=signaling receptor binding, GO:0005488=binding, GO:0005515=protein binding	GO:0005739=mitochondrion, GO:0005829=cytosol, GO:0043231=intracellular membrane-bounded organelle, GO:0070013=intracellular organelle lumen, GO:0005777=peroxisome
AFI30263	chr1	16821455	16846199	-	Drc8	cellular organisms	150.698023109597	Afi.18hpf	A5
AFI31741	chr1	16847064	16861597	+	Unchar_13714	Bilateria	519.868032245991	Afi.27hpf.DMSO	A6			PF02037.25:SAP
AFI30184	chr1	16861631	16876932	+	Hnrl1-2	cellular organisms	1104.0776078794	Pluteus	A6			PF00622.26:SPRY,PF13671.4:AAA_33	GO:0043207=response to external biotic stimulus, GO:0090304=nucleic acid metabolic process, GO:0034641=cellular nitrogen compound metabolic process, GO:0009615=response to virus, GO:0006139=nucleobase-containing compound metabolic process	GO:0005488=binding, GO:0005515=protein binding, GO:0019899=enzyme binding	GO:0005634=nucleus, GO:0005622=intracellular anatomical structure, GO:0043231=intracellular membrane-bounded organelle, GO:0031981=nuclear lumen, GO:0031974=membrane-enclosed lumen
AFI30059	chr1	16959245	16975735	-	M17l2-1	cellular organisms	11.3866383062452	Afi.39hpf	A9			PF04117.10:Mpv17_PMP22	GO:0010608=posttranscriptional regulation of gene expression, GO:0043933=protein-containing complex subunit organization, GO:0009987=cellular process, GO:0032268=regulation of cellular protein metabolic process, GO:0009893=positive regulation of metabolic process		GO:0005740=mitochondrial envelope, GO:0043229=intracellular organelle, GO:0043233=organelle lumen, GO:0005622=intracellular anatomical structure, GO:0031967=organelle envelope
AFI30242	chr1	16976699	17004330	+	Tecr	cellular organisms	51.6598478121491	Pluteus	A7			PF02544.14:Steroid_dh	GO:0018130=heterocycle biosynthetic process, GO:0032787=monocarboxylic acid metabolic process, GO:0072521=purine-containing compound metabolic process, GO:0072522=purine-containing compound biosynthetic process, GO:0006139=nucleobase-containing compound metabolic process	GO:0003824=catalytic activity, GO:0003995=acyl-CoA dehydrogenase activity, GO:0016491=oxidoreductase activity, GO:0016627=oxidoreductase activity, acting on the CH-CH group of donors	GO:0016021=integral component of membrane, GO:0005789=endoplasmic reticulum membrane, GO:0043229=intracellular organelle, GO:0012505=endomembrane system, GO:0005737=cytoplasm
AFI31037	chr1	17008199	17058172	-	Cfa57	cellular organisms	119.318635317845	Afi.18hpf	A5			PF00400.30:WD40	GO:0007605=sensory perception of sound, GO:0032501=multicellular organismal process, GO:0050877=nervous system process, GO:0050954=sensory perception of mechanical stimulus, GO:0003008=system process
AFI31056	chr1	17058377	17071470	+	Unchar_13447	Eumetazoa	41.6413730483065	Afi.18hpf	A6
AFI30804	chr1	17081085	17092537	-	Unchar_13342	cellular organisms	28.3957370730069	Pluteus	minor18			PF00583.23:Acetyltransf_1	GO:0044238=primary metabolic process, GO:0044260=cellular macromolecule metabolic process, GO:0006473=protein acetylation, GO:0044267=cellular protein metabolic process, GO:0036211=protein modification process	GO:0032553=ribonucleotide binding, GO:1901363=heterocyclic compound binding, GO:0008080=N-acetyltransferase activity, GO:0000166=nucleotide binding, GO:0043168=anion binding	GO:0005622=intracellular anatomical structure, GO:0005737=cytoplasm
AFI31453	chr1	17109214	17168526	+	Mcatl-2	cellular organisms	12.3082126501869	Afi.18hpf	minor18			PF00153.25:Mito_carr	GO:0046942=carboxylic acid transport, GO:0042221=response to chemical, GO:1990542=mitochondrial transmembrane transport, GO:0006810=transport, GO:1903825=organic acid transmembrane transport	GO:0008324=cation transmembrane transporter activity, GO:0005215=transporter activity, GO:0015171=amino acid transmembrane transporter activity, GO:0015174=basic amino acid transmembrane transporter activity, GO:0046943=carboxylic acid transmembrane transporter activity	GO:0031975=envelope, GO:0016021=integral component of membrane, GO:0031967=organelle envelope, GO:0031966=mitochondrial membrane, GO:0031090=organelle membrane
AFI29725	chr1	17208719	17218134	+	Mcatl-1	cellular organisms	4.00387632137495	Afi.09hpf	A8			PF00153.25:Mito_carr	GO:0015807=L-amino acid transport, GO:0006812=cation transport, GO:0015849=organic acid transport, GO:0015711=organic anion transport, GO:0098656=anion transmembrane transport	GO:0008509=anion transmembrane transporter activity, GO:0015179=L-amino acid transmembrane transporter activity, GO:0015318=inorganic molecular entity transmembrane transporter activity, GO:0015171=amino acid transmembrane transporter activity, GO:0015075=ion transmembrane transporter activity	GO:0005737=cytoplasm, GO:0043226=organelle, GO:0031966=mitochondrial membrane, GO:0043231=intracellular membrane-bounded organelle, GO:0043227=membrane-bounded organelle
AFI30943	chr1	17235478	17243849	-	Unchar_13397	Bilateria	2.5447861958861	adult_arm	minor16			PF02188.15:GoLoco
AFI31353	chr1	17248405	17258383	-	Tyy1	Eukaryota	188.91901323487	Afi.09hpf	A9		TF	PF00096.24:zf-C2H2	GO:0033036=macromolecule localization, GO:0019538=protein metabolic process, GO:0048519=negative regulation of biological process, GO:2001141=regulation of RNA biosynthetic process, GO:2000113=negative regulation of cellular macromolecule biosynthetic process	GO:0042826=histone deacetylase binding, GO:0003700=DNA-binding transcription factor activity, GO:0000400=four-way junction DNA binding, GO:0000981=DNA-binding transcription factor activity, RNA polymerase II-specific, GO:0140110=transcription regulator activity	GO:0043232=intracellular non-membrane-bounded organelle, GO:0000228=nuclear chromosome, GO:0031981=nuclear lumen, GO:0033202=DNA helicase complex, GO:0043226=organelle
AFI29873	chr1	17266891	17273534	-	F177a	Eumetazoa	41.0351234955815	Afi.09hpf	A2			PF14774.4:FAM177
AFI31434	chr1	17273994	17311830	+	Tmm62	cellular organisms	4.18759956987202	Afi.27hpf.FSW	A3			PF00149.26:Metallophos
AFI31206	chr1	17325007	17356928	-	Diexf	cellular organisms	34.8164065461905	Afi.09hpf	A6	3d.Distal_up,5d.Distal_up	stemness	PF06862.10:UTP25	GO:0071704=organic substance metabolic process, GO:0040007=growth, GO:0065007=biological regulation, GO:0009056=catabolic process, GO:0035295=tube development	GO:0019843=rRNA binding, GO:0030515=snoRNA binding, GO:1901363=heterocyclic compound binding, GO:0097159=organic cyclic compound binding, GO:0003676=nucleic acid binding	GO:0031981=nuclear lumen, GO:0032991=protein-containing complex, GO:0043228=non-membrane-bounded organelle, GO:0043229=intracellular organelle, GO:0043231=intracellular membrane-bounded organelle
AFI30819	chr1	17358655	17385019	+	Rbm4b	cellular organisms	253.837936025699	Afi.27hpf.FSW	A6			PF00076.20:RRM_1,PF00098.21:zf-CCHC	GO:0031326=regulation of cellular biosynthetic process, GO:0006397=mRNA processing, GO:0007623=circadian rhythm, GO:0050794=regulation of cellular process, GO:0060284=regulation of cell development	GO:0097159=organic cyclic compound binding, GO:0005488=binding, GO:0003729=mRNA binding, GO:0003676=nucleic acid binding, GO:1901363=heterocyclic compound binding	GO:0005634=nucleus, GO:0043226=organelle, GO:0043227=membrane-bounded organelle, GO:0043231=intracellular membrane-bounded organelle, GO:0043229=intracellular organelle
AFI30680	chr1	17400755	17424012	-	Degs1	cellular organisms	36.7755883754575	Afi.27hpf.FSW	A4			PF00487.22:FA_desaturase,PF08557.8:Lipid_DES	GO:0009058=biosynthetic process, GO:0006091=generation of precursor metabolites and energy, GO:0019752=carboxylic acid metabolic process, GO:0001775=cell activation, GO:0002263=cell activation involved in immune response	GO:0003824=catalytic activity, GO:0009055=electron transfer activity, GO:0016491=oxidoreductase activity	GO:0042175=nuclear outer membrane-endoplasmic reticulum membrane network, GO:0012505=endomembrane system, GO:0031224=intrinsic component of membrane, GO:0071944=cell periphery, GO:0043231=intracellular membrane-bounded organelle
AFI30067	chr1	17428863	17451250	+	Gtr5-8	cellular organisms	0.69547344543312	Afi.27hpf.SU5402	minor19			PF00083.22:Sugar_tr	GO:0006955=immune response, GO:0071702=organic substance transport, GO:0065008=regulation of biological quality, GO:0070887=cellular response to chemical stimulus, GO:0002376=immune system process	GO:0051119=sugar transmembrane transporter activity, GO:0036094=small molecule binding, GO:0030246=carbohydrate binding, GO:0022857=transmembrane transporter activity, GO:0005488=binding	GO:0005622=intracellular anatomical structure, GO:0071944=cell periphery, GO:0045177=apical part of cell, GO:0012506=vesicle membrane, GO:0030141=secretory granule
AFI31857	chr1	17458327	17483304	+	Gtr5-9	cellular organisms	7.44221022204619	regen_0D	minor18	3d.Distal_down		PF00083.22:Sugar_tr	GO:0006955=immune response, GO:0071702=organic substance transport, GO:0065008=regulation of biological quality, GO:0046903=secretion, GO:0001775=cell activation	GO:0005488=binding, GO:0022857=transmembrane transporter activity, GO:0036094=small molecule binding, GO:0030246=carbohydrate binding, GO:0005215=transporter activity	GO:0071944=cell periphery, GO:0030659=cytoplasmic vesicle membrane, GO:0016324=apical plasma membrane, GO:0012506=vesicle membrane, GO:0042383=sarcolemma
AFI30582	chr1	17498428	17512154	+	Haox1-18	cellular organisms	13.1102826260366	Afi.27hpf.FSW	A5			PF01070.16:FMN_dh	GO:0033365=protein localization to organelle, GO:0044255=cellular lipid metabolic process, GO:0046907=intracellular transport, GO:0045184=establishment of protein localization, GO:0006807=nitrogen compound metabolic process	GO:0000166=nucleotide binding, GO:0005102=signaling receptor binding, GO:0003824=catalytic activity, GO:0005488=binding, GO:0043167=ion binding	GO:0005622=intracellular anatomical structure, GO:0070013=intracellular organelle lumen, GO:0005782=peroxisomal matrix, GO:0043231=intracellular membrane-bounded organelle, GO:0005737=cytoplasm
AFI30389	chr1	17524081	17583590	-	Pde4b	cellular organisms	29.6261059747344	adult_arm	A1			PF00233.17:PDEase_I	GO:0120036=plasma membrane bounded cell projection organization, GO:0023051=regulation of signaling, GO:0022414=reproductive process, GO:0044283=small molecule biosynthetic process, GO:0031175=neuron projection development	GO:0016787=hydrolase activity, GO:0004112=cyclic-nucleotide phosphodiesterase activity, GO:0004115=3',5'-cyclic-AMP phosphodiesterase activity, GO:0016788=hydrolase activity, acting on ester bonds, GO:0008081=phosphoric diester hydrolase activity	GO:0043226=organelle, GO:0043231=intracellular membrane-bounded organelle, GO:0005737=cytoplasm, GO:0005634=nucleus, GO:0043227=membrane-bounded organelle
AFI30252	chr1	17927215	17935522	-	Unchar_13105	Echinodermata	70.4130788584791	Pluteus	minor15
AFI31879	chr1	18821173	18843146	-	Ercc8	cellular organisms	12.7795872177853	Afi.18hpf	A5			PF00400.30:WD40	GO:0019219=regulation of nucleobase-containing compound metabolic process, GO:0065007=biological regulation, GO:0008152=metabolic process, GO:0009411=response to UV, GO:0048584=positive regulation of response to stimulus	GO:0005488=binding, GO:0044877=protein-containing complex binding	GO:0005737=cytoplasm, GO:0005654=nucleoplasm, GO:0034399=nuclear periphery, GO:1902494=catalytic complex, GO:0031974=membrane-enclosed lumen
AFI30053	chr1	18843152	18860441	+	Fbxw9	Opisthokonta	5.20214086620953	Afi.18hpf	minor4			PF00400.30:WD40,PF12937.5:F-box-like	GO:0008152=metabolic process, GO:0048869=cellular developmental process, GO:0046907=intracellular transport, GO:0050877=nervous system process, GO:0060341=regulation of cellular localization	GO:0140096=catalytic activity, acting on a protein, GO:0019787=ubiquitin-like protein transferase activity, GO:0004842=ubiquitin-protein transferase activity, GO:0003824=catalytic activity, GO:0016740=transferase activity	GO:0043204=perikaryon, GO:0005622=intracellular anatomical structure, GO:0005829=cytosol, GO:0005737=cytoplasm, GO:0043025=neuronal cell body
AFI30247	chr1	18881281	18908091	-	Tmm8a	Eukaryota	6.40808230168607	Afi.09hpf	A2		immune	PF12036.6:DUF3522	GO:0031589=cell-substrate adhesion, GO:0051726=regulation of cell cycle, GO:0007155=cell adhesion, GO:0065007=biological regulation, GO:0050789=regulation of biological process		GO:0031226=intrinsic component of plasma membrane, GO:0005887=integral component of plasma membrane, GO:0005886=plasma membrane, GO:0009986=cell surface, GO:0016020=membrane
AFI31031	chr1	18918680	18926022	+	Unchar_13434	Amphiura filiformis	85.340586361849	Pluteus	A4
AFI31051	chr1	18926053	18974546	+	Unchar_13442	Deuterostomia	310.475973181008	Pluteus	A3			PF14603.4:hSH3
AFI30793	chr1	18992237	19003079	-	Yof5-3	cellular organisms	7.34387802532972	regen_3D	minor18			PF00248.19:Aldo_ket_red
AFI31459	chr1	19015356	19023900	+	Yof5-5	cellular organisms	1.14898040880127	regen_3D	minor18			PF00248.19:Aldo_ket_red
AFI29722	chr1	19031364	19052355	-	Gabr2-64	Eukaryota	15.3178343367143	regen_3D	A1			PF00003.20:7tm_3,PF01094.26:ANF_receptor	GO:0007268=chemical synaptic transmission, GO:0007267=cell-cell signaling, GO:0023057=negative regulation of signaling, GO:0065008=regulation of biological quality, GO:0099536=synaptic signaling	GO:0005515=protein binding, GO:0038023=signaling receptor activity, GO:0005488=binding, GO:0060089=molecular transducer activity, GO:0030594=neurotransmitter receptor activity	GO:0071944=cell periphery, GO:0098796=membrane protein complex, GO:0032991=protein-containing complex, GO:0043235=receptor complex, GO:0043005=neuron projection
AFI31396	chr1	19116040	19120413	-	Gabr1-48	Metazoa	0.292395926639748	adult_arm	minor16			PF01094.26:ANF_receptor
AFI30961	chr1	19367395	19369178	+	Unchar_13407	Amphiura filiformis	4.837298313285	regen_0D	A1
AFI31153	chr1	19494662	19496389	+	Unchar_13486	Eleutherozoa	4.91753702503078	adult_arm	A1
AFI29882	chr1	19503980	19505715	+	Unchar_12953	Echinodermata	3.29500399304969	regen_0D	minor19
AFI30442	chr1	19544377	19545328	+	Unchar_13189	Eumetazoa	1.37658417562325	Pluteus	A1			PF14893.4:PNMA,PF00098.21:zf-CCHC
AFI29697	chr1	19545423	19547640	+	Pol2-21	cellular organisms	2.73611417798823	Afi.39hpf	minor7			PF00078.25:RVT_1,PF13650.4:Asp_protease_2
AFI29842	chr1	19553717	19796178	-	Se1l1	Eukaryota	45.1300631005827	Afi.09hpf	A4			PF08238.10:Sel1	GO:0051716=cellular response to stimulus, GO:1901575=organic substance catabolic process, GO:0048519=negative regulation of biological process, GO:0006886=intracellular protein transport, GO:0070727=cellular macromolecule localization		GO:0031984=organelle subcompartment, GO:0097708=intracellular vesicle, GO:0005783=endoplasmic reticulum, GO:0012505=endomembrane system, GO:0016020=membrane
AFI31461	chr1	19806415	19818997	+	Slc31-4	cellular organisms	5.15302236756906	Pluteus	minor4			PF00128.22:Alpha-amylase
AFI31541	chr1	19824176	19837487	+	Slc31-5	cellular organisms	357.368553858195	Afi.39hpf	A9			PF00128.22:Alpha-amylase
AFI30095	chr1	19844204	19884274	+	M3k1	cellular organisms	16.6391213846026	Afi.27hpf.SU5402	A8		kinase	PF13639.4:zf-RING_2,PF00069.23:Pkinase,PF04434.15:SWIM	GO:0043170=macromolecule metabolic process, GO:0023056=positive regulation of signaling, GO:0044237=cellular metabolic process, GO:0000165=MAPK cascade, GO:0060255=regulation of macromolecule metabolic process	GO:0016772=transferase activity, transferring phosphorus-containing groups, GO:0004674=protein serine/threonine kinase activity, GO:0019901=protein kinase binding, GO:0005488=binding, GO:0051019=mitogen-activated protein kinase binding	GO:0043228=non-membrane-bounded organelle, GO:0032991=protein-containing complex, GO:0043229=intracellular organelle, GO:0005884=actin filament, GO:0099512=supramolecular fiber
AFI31032	chr1	19948741	19978916	+	Sia7d-6	Eukaryota	12.3429899193912	regen_1D	A2			PF00777.16:Glyco_transf_29	GO:0006664=glycolipid metabolic process, GO:0030148=sphingolipid biosynthetic process, GO:0006672=ceramide metabolic process, GO:0036211=protein modification process, GO:0008610=lipid biosynthetic process	GO:0003824=catalytic activity, GO:0008373=sialyltransferase activity, GO:0016740=transferase activity, GO:0016757=glycosyltransferase activity	GO:0098791=Golgi apparatus subcompartment, GO:0012505=endomembrane system, GO:0005794=Golgi apparatus, GO:0031090=organelle membrane, GO:0043226=organelle
AFI30419	chr1	20019318	20087407	+	Aplp-2	cellular organisms	513.030709136745	adult_arm	A2			PF01347.20:Vitellogenin_N,PF06448.9:DUF1081,PF00094.23:VWD,PF08742.9:C8,PF09172.9:DUF1943
AFI31652	chr1	20090759	20099790	-	Hsf2b	Metazoa	5.23111153886062	regen_3D	minor17				GO:0007276=gamete generation, GO:0044703=multi-organism reproductive process, GO:0046483=heterocycle metabolic process, GO:0008152=metabolic process, GO:0000003=reproduction
AFI30509	chr1	20100127	20118892	+	Trm13	cellular organisms	71.2019475486938	Afi.27hpf.SU5402	A5			PF05206.12:TRM13,PF05253.10:zf-U11-48K,PF11722.6:zf-TRM13_CCCH	GO:0034470=ncRNA processing, GO:0010467=gene expression, GO:0034660=ncRNA metabolic process, GO:0030488=tRNA methylation, GO:0006399=tRNA metabolic process	GO:0008168=methyltransferase activity, GO:0003824=catalytic activity, GO:0016740=transferase activity, GO:0008173=RNA methyltransferase activity, GO:0016741=transferase activity, transferring one-carbon groups
AFI31995	chr1	20130640	20183790	+	Asic3-4	Eukaryota	7.2800833102309	Afi.27hpf.SU5402	minor18			PF00858.22:ASC
AFI29956	chr1	20206229	20225424	+	Thrb-6	cellular organisms	3.43955794493445	Afi.27hpf.SU5402	minor1			PF00089.24:Trypsin,PF00008.25:EGF,PF00057.16:Ldl_recept_a,PF00431.18:CUB
AFI30344	chr1	20240196	20247316	+	Unchar_13146	Eukaryota	0.459267556550935	Afi.27hpf.SU5402				PF00583.23:Acetyltransf_1
AFI31085	chr1	20248878	20254713	+	Unchar_13461	Eukaryota	0.128766075315063	Afi.27hpf.SU5402				PF00583.23:Acetyltransf_1
AFI31012	chr1	20257036	20262003	+	Naa80-4	cellular organisms	3.69988512871711	regen_0D	minor18			PF00583.23:Acetyltransf_1	GO:0006473=protein acetylation, GO:1901564=organonitrogen compound metabolic process, GO:0006807=nitrogen compound metabolic process, GO:0008152=metabolic process, GO:0043170=macromolecule metabolic process	GO:0017076=purine nucleotide binding, GO:0005488=binding, GO:1901265=nucleoside phosphate binding, GO:0043168=anion binding, GO:0008080=N-acetyltransferase activity	GO:0005622=intracellular anatomical structure, GO:0005737=cytoplasm
AFI30683	chr1	20265186	20267442	+	Naa80-3	Eukaryota	6.83115173541887	Pluteus	minor12			PF00583.23:Acetyltransf_1	GO:0006464=cellular protein modification process, GO:0043412=macromolecule modification, GO:0043543=protein acylation, GO:0009987=cellular process, GO:0019538=protein metabolic process	GO:0043167=ion binding, GO:1901265=nucleoside phosphate binding, GO:0036094=small molecule binding, GO:0016407=acetyltransferase activity, GO:0008080=N-acetyltransferase activity	GO:0005622=intracellular anatomical structure, GO:0005737=cytoplasm
AFI30896	chr1	20287116	20290079	+	Unchar_13376	cellular organisms	1.93814487687708	regen_3D	minor18			PF05721.11:PhyH
AFI31469	chr1	20290160	20293980	+	Unchar_13610	cellular organisms	0.99285170928077	regen_0D	minor18			PF05721.11:PhyH
AFI29656	chr1	20295365	20316042	-	Lrp1-6	cellular organisms	0.218843566301216	Afi.27hpf.SU5402	minor17			PF00058.15:Ldl_recept_b,PF00057.16:Ldl_recept_a
AFI31622	chr1	20366693	20386841	+	Xrcc3	cellular organisms	14.2258949080592	Afi.18hpf	A7	5d.Distal_up		PF08423.9:Rad51	GO:0051321=meiotic cell cycle, GO:1901990=regulation of mitotic cell cycle phase transition, GO:0051179=localization, GO:0016043=cellular component organization, GO:0009628=response to abiotic stimulus	GO:0016462=pyrophosphatase activity, GO:0005488=binding, GO:0003824=catalytic activity, GO:0097159=organic cyclic compound binding, GO:0003677=DNA binding	GO:0043233=organelle lumen, GO:0005829=cytosol, GO:0005622=intracellular anatomical structure, GO:0043232=intracellular non-membrane-bounded organelle, GO:0005694=chromosome
AFI29676	chr1	20395816	20441379	-	Scrb1-7	cellular organisms	24.0662505167401	Afi.27hpf.DMSO	A6		immune	PF01130.19:CD36	GO:0065007=biological regulation, GO:0009617=response to bacterium, GO:0006694=steroid biosynthetic process, GO:0002237=response to molecule of bacterial origin, GO:0042060=wound healing	GO:0042277=peptide binding, GO:0044877=protein-containing complex binding, GO:0042803=protein homodimerization activity, GO:0030169=low-density lipoprotein particle binding, GO:0060089=molecular transducer activity	GO:0031253=cell projection membrane, GO:0071944=cell periphery, GO:0031090=organelle membrane, GO:0005902=microvillus, GO:0097708=intracellular vesicle
AFI29782	chr1	20489511	20610473	+	Mark3	cellular organisms	24.7042290873423	Afi.09hpf	A9		kinase	PF00069.23:Pkinase,PF02149.17:KA1	GO:0009966=regulation of signal transduction, GO:0010975=regulation of neuron projection development, GO:0006996=organelle organization, GO:0061245=establishment or maintenance of bipolar cell polarity, GO:0061919=process utilizing autophagic mechanism	GO:0005515=protein binding, GO:0008092=cytoskeletal protein binding, GO:1901981=phosphatidylinositol phosphate binding, GO:0043167=ion binding, GO:0019899=enzyme binding	GO:0045178=basal part of cell, GO:0005739=mitochondrion, GO:0044306=neuron projection terminus, GO:0043679=axon terminus, GO:0005576=extracellular region
AFI31860	chr1	20637564	20639155	-	Tc1d2-2	Eukaryota	8.90696956416102	Pluteus				PF03645.11:Tctex-1	GO:0044782=cilium organization, GO:0030031=cell projection assembly, GO:0065007=biological regulation, GO:0022607=cellular component assembly, GO:0051128=regulation of cellular component organization	GO:0005488=binding, GO:0005515=protein binding	GO:0043229=intracellular organelle, GO:0099568=cytoplasmic region, GO:0043228=non-membrane-bounded organelle, GO:0120025=plasma membrane bounded cell projection, GO:0030286=dynein complex
AFI29871	chr1	20667059	20670328	+	Hsp83	cellular organisms	2453.09652653373	Pluteus	A6	5d.Distal_up		PF00183.16:HSP90,PF02518.24:HATPase_c	GO:0051174=regulation of phosphorus metabolic process, GO:0009653=anatomical structure morphogenesis, GO:0031324=negative regulation of cellular metabolic process, GO:1903320=regulation of protein modification by small protein conjugation or removal, GO:0031323=regulation of cellular metabolic process	GO:0140096=catalytic activity, acting on a protein, GO:0051082=unfolded protein binding, GO:0017076=purine nucleotide binding, GO:0005515=protein binding, GO:0016773=phosphotransferase activity, alcohol group as acceptor	GO:0045177=apical part of cell, GO:0031674=I band, GO:0005576=extracellular region, GO:0030018=Z disc, GO:0031012=extracellular matrix
AFI30566	chr1	20670386	20672734	+	Hs90b	cellular organisms	709.205050199881	Pluteus	A6	5d.Distal_up,5d.Proximal_up		PF00183.16:HSP90	GO:0035304=regulation of protein dephosphorylation, GO:0009893=positive regulation of metabolic process, GO:0014070=response to organic cyclic compound, GO:0010921=regulation of phosphatase activity, GO:0032101=regulation of response to external stimulus	GO:0017111=nucleoside-triphosphatase activity, GO:0003824=catalytic activity, GO:0016787=hydrolase activity, GO:0051427=hormone receptor binding, GO:0016817=hydrolase activity, acting on acid anhydrides	GO:0005622=intracellular anatomical structure, GO:0005737=cytoplasm, GO:0048471=perinuclear region of cytoplasm
AFI31740	chr1	20676572	20682242	-	Ttl	cellular organisms	10.6757955715888	Pluteus	A5			PF03133.13:TTL	GO:0044238=primary metabolic process, GO:0048869=cellular developmental process, GO:0010975=regulation of neuron projection development, GO:0006996=organelle organization, GO:0019538=protein metabolic process	GO:0003824=catalytic activity, GO:0016874=ligase activity, GO:0140096=catalytic activity, acting on a protein	GO:0043228=non-membrane-bounded organelle, GO:0043226=organelle, GO:0099080=supramolecular complex, GO:0043232=intracellular non-membrane-bounded organelle, GO:0005737=cytoplasm
AFI30697	chr1	20682485	20688804	+	Arpin	Eukaryota	16.7126035350694	regen_0D	minor12			PF10574.7:UPF0552	GO:0030832=regulation of actin filament length, GO:0110053=regulation of actin filament organization, GO:0048523=negative regulation of cellular process, GO:0051494=negative regulation of cytoskeleton organization, GO:0051128=regulation of cellular component organization		GO:0030027=lamellipodium, GO:0031252=cell leading edge, GO:0042995=cell projection, GO:0120025=plasma membrane bounded cell projection
AFI31170	chr1	20696464	20715784	-	Vatd	cellular organisms	17.3768680899034	adult_arm	A4			PF01813.15:ATP-synt_D	GO:0120036=plasma membrane bounded cell projection organization, GO:0044782=cilium organization, GO:0002252=immune effector process, GO:1901698=response to nitrogen compound, GO:0042592=homeostatic process		GO:0005773=vacuole, GO:0012506=vesicle membrane, GO:0032991=protein-containing complex, GO:0031090=organelle membrane, GO:0005622=intracellular anatomical structure
AFI31225	chr1	20728809	20744074	+	Dmbt1-60	cellular organisms	32.8941776794322	Pluteus	minor18		immune	PF00530.16:SRCR,PF01822.17:WSC	GO:0010467=gene expression, GO:0006508=proteolysis, GO:0032940=secretion by cell, GO:0043170=macromolecule metabolic process, GO:1901564=organonitrogen compound metabolic process	GO:0003824=catalytic activity, GO:0017171=serine hydrolase activity, GO:0004252=serine-type endopeptidase activity, GO:0008233=peptidase activity, GO:0140096=catalytic activity, acting on a protein	GO:0098793=presynapse, GO:0042995=cell projection, GO:0043229=intracellular organelle, GO:0036477=somatodendritic compartment, GO:0043227=membrane-bounded organelle
AFI30329	chr1	20802343	20811515	-	Kcnka-1	Eukaryota	5.27481174247251	regen_0D	minor18			PF07885.14:Ion_trans_2	GO:0006810=transport, GO:0050877=nervous system process, GO:0007154=cell communication, GO:0055085=transmembrane transport, GO:0051716=cellular response to stimulus	GO:0005267=potassium channel activity, GO:0005215=transporter activity, GO:0005216=ion channel activity, GO:0022803=passive transmembrane transporter activity, GO:0022857=transmembrane transporter activity	GO:0071944=cell periphery, GO:0005887=integral component of plasma membrane, GO:0005886=plasma membrane, GO:0031226=intrinsic component of plasma membrane, GO:0016021=integral component of membrane
AFI31886	chr1	20812517	20817840	-	Kcnka-2	cellular organisms	15.1106720440178	Pluteus	minor16			PF07885.14:Ion_trans_2	GO:0065008=regulation of biological quality, GO:0050896=response to stimulus, GO:0050890=cognition, GO:0007610=behavior, GO:0050794=regulation of cellular process	GO:0015318=inorganic molecular entity transmembrane transporter activity, GO:0015075=ion transmembrane transporter activity, GO:0046873=metal ion transmembrane transporter activity, GO:0022857=transmembrane transporter activity, GO:0015267=channel activity	GO:0031226=intrinsic component of plasma membrane, GO:0016021=integral component of membrane, GO:0005886=plasma membrane, GO:0031224=intrinsic component of membrane, GO:0071944=cell periphery
AFI31411	chr1	20833597	20835100	-	Unchar_13587	Eukaryota	7.07844399326497	Pluteus	A1			PF04819.10:DUF716
AFI30675	chr1	20860803	20867989	-	Tbcb	cellular organisms	148.342525986143	Pluteus	A6	5d.Distal_up		PF01302.23:CAP_GLY,PF14560.4:Ubiquitin_2	GO:0016043=cellular component organization, GO:0007275=multicellular organism development, GO:0032501=multicellular organismal process, GO:0022414=reproductive process, GO:0000226=microtubule cytoskeleton organization		GO:0099568=cytoplasmic region, GO:0005737=cytoplasm, GO:0005634=nucleus, GO:0005856=cytoskeleton, GO:0005819=spindle
AFI31574	chr1	20870070	20871755	+	Klh15-6	cellular organisms	5.45605246589602	Afi.09hpf	minor12			PF00651.29:BTB,PF07707.13:BACK	GO:0042981=regulation of apoptotic process, GO:0044238=primary metabolic process, GO:0051090=regulation of DNA-binding transcription factor activity, GO:1902679=negative regulation of RNA biosynthetic process, GO:0051246=regulation of protein metabolic process	GO:0031625=ubiquitin protein ligase binding, GO:0044389=ubiquitin-like protein ligase binding, GO:0019899=enzyme binding, GO:0008134=transcription factor binding, GO:0042803=protein homodimerization activity	GO:0031974=membrane-enclosed lumen, GO:0031981=nuclear lumen, GO:1902494=catalytic complex, GO:0043229=intracellular organelle, GO:0032991=protein-containing complex
AFI29770	chr1	20871820	20877840	+	Unchar_12914	Deuterostomia	4.2263757107074	Afi.09hpf	minor15			PF01344.23:Kelch_1
AFI30544	chr1	20884482	20892419	+	Klh15-5	cellular organisms	0.63997593398485	Afi.27hpf.DMSO	A6			PF00651.29:BTB,PF01344.23:Kelch_1
AFI31337	chr1	20910713	20946958	-	Ptc1-1	Eukaryota	9.49194828471677	Afi.27hpf.FSW	A8		signalling	PF02460.16:Patched	GO:0061458=reproductive system development, GO:0001649=osteoblast differentiation, GO:0006796=phosphate-containing compound metabolic process, GO:0050789=regulation of biological process, GO:0007389=pattern specification process	GO:0046872=metal ion binding, GO:0008270=zinc ion binding, GO:0005102=signaling receptor binding, GO:0097159=organic cyclic compound binding, GO:0032934=sterol binding	GO:0098984=neuron to neuron synapse, GO:0030139=endocytic vesicle, GO:0030427=site of polarized growth, GO:0014069=postsynaptic density, GO:0031226=intrinsic component of plasma membrane
AFI31347	chr1	20951867	20984409	-	Ptc1-2	Eumetazoa	11.3808165392688	Afi.27hpf.DMSO	minor17				GO:0051179=localization, GO:0051726=regulation of cell cycle, GO:1901700=response to oxygen-containing compound, GO:0008544=epidermis development, GO:1902680=positive regulation of RNA biosynthetic process	GO:0005102=signaling receptor binding, GO:0036094=small molecule binding, GO:0001664=G protein-coupled receptor binding, GO:0032934=sterol binding, GO:0046914=transition metal ion binding	GO:0045202=synapse, GO:0097447=dendritic tree, GO:0030139=endocytic vesicle, GO:0030427=site of polarized growth, GO:0048471=perinuclear region of cytoplasm
AFI30498	chr1	21004525	21037842	+	Wdy-2	cellular organisms	18.5726361316563	Afi.09hpf	A4			PF13499.4:EF-hand_7,PF00400.30:WD40
AFI31739	chr1	21037899	21042962	+	Unchar_13713	Eumetazoa	37.8473395811898	Afi.09hpf	minor15
AFI30023	chr1	21053534	21075586	-	Mcfd2-2	Opisthokonta	373.616212097478	Pluteus	A4			PF13499.4:EF-hand_7	GO:0051649=establishment of localization in cell, GO:0060548=negative regulation of cell death, GO:0050794=regulation of cellular process, GO:0065003=protein-containing complex assembly, GO:0044237=cellular metabolic process	GO:0046872=metal ion binding, GO:0043167=ion binding, GO:0005509=calcium ion binding, GO:0043169=cation binding, GO:0005488=binding	GO:0030660=Golgi-associated vesicle membrane, GO:0031982=vesicle, GO:0005793=endoplasmic reticulum-Golgi intermediate compartment, GO:0012505=endomembrane system, GO:0097708=intracellular vesicle
AFI31751	chr1	21095079	21154412	+	Kif2a	cellular organisms	12.2413491596285	Afi.27hpf.DMSO	A4			PF00225.21:Kinesin	GO:0007059=chromosome segregation, GO:0006928=movement of cell or subcellular component, GO:0016043=cellular component organization, GO:0032272=negative regulation of protein polymerization, GO:1902904=negative regulation of supramolecular fiber organization	GO:0005488=binding, GO:0003690=double-stranded DNA binding, GO:0016818=hydrolase activity, acting on acid anhydrides, in phosphorus-containing anhydrides, GO:0005515=protein binding, GO:0097159=organic cyclic compound binding	GO:0016604=nuclear body, GO:0005694=chromosome, GO:0005634=nucleus, GO:0005874=microtubule, GO:0005622=intracellular anatomical structure
AFI30529	chr1	21171935	21173396	+	Unchar_13222	Eleutherozoa	5.34931034563475	Pluteus	minor7
AFI30393	chr1	21180868	21188045	+	Unchar_13168	Metazoa	5.36038239442184	Afi.27hpf.DMSO	minor1				GO:0007059=chromosome segregation, GO:0045132=meiotic chromosome segregation, GO:0070192=chromosome organization involved in meiotic cell cycle, GO:0022402=cell cycle process, GO:0044085=cellular component biogenesis		GO:0043229=intracellular organelle, GO:0005634=nucleus, GO:0005622=intracellular anatomical structure, GO:0043231=intracellular membrane-bounded organelle, GO:0000794=condensed nuclear chromosome
AFI31285	chr1	21188959	21235244	-	Vit6	cellular organisms	3.16316752540083	Afi.27hpf.SU5402	A2			PF00094.23:VWD,PF09172.9:DUF1943,PF01347.20:Vitellogenin_N
AFI29756	chr1	21273662	21274232	-	Unchar_12908	Amphiura filiformis	7.60171086834433	Pluteus	minor12
AFI31321	chr1	21321531	21339507	+	Fas-23	cellular organisms	0.375230442829574	regen_1D	minor16			PF08242.10:Methyltransf_12,PF13489.4:Methyltransf_23,PF00550.23:PP-binding,PF13193.4:AMP-binding_C,PF00698.19:Acyl_transf_1,PF00501.26:AMP-binding,PF02801.20:Ketoacyl-synt_C,PF00109.24:ketoacyl-synt,PF16197.3:KAsynt_C_assoc,PF00668.18:Condensation
AFI31348	chr1	21356591	21372126	-	Armd1	Eukaryota	45.3827297903485	Afi.18hpf	A5
AFI30504	chr1	21383405	21391649	-	Sim15	Bilateria	66.0721273046646	Afi.27hpf.FSW	A8			PF15086.4:UPF0542
AFI31757	chr1	21405810	21410519	+	Cchl	cellular organisms	91.3793877766447	Afi.09hpf	A6			PF01265.15:Cyto_heme_lyase	GO:0048856=anatomical structure development, GO:0016043=cellular component organization, GO:0032501=multicellular organismal process, GO:0071704=organic substance metabolic process, GO:0044085=cellular component biogenesis	GO:0003824=catalytic activity, GO:0016829=lyase activity	GO:0031967=organelle envelope, GO:0005622=intracellular anatomical structure, GO:0005740=mitochondrial envelope, GO:0005737=cytoplasm, GO:0019866=organelle inner membrane
AFI30030	chr1	21411582	21422813	-	Unchar_13011	Eumetazoa	84.6316792056273	Pluteus	A1
AFI29763	chr1	21480240	21707633	+	Ptbp1-1	cellular organisms	75.4577434104742	Afi.39hpf	A9			PF00076.20:RRM_1	GO:1902533=positive regulation of intracellular signal transduction, GO:1902369=negative regulation of RNA catabolic process, GO:0006417=regulation of translation, GO:0048731=system development, GO:0048699=generation of neurons	GO:0005488=binding, GO:0097159=organic cyclic compound binding, GO:0045182=translation regulator activity, GO:0004520=endodeoxyribonuclease activity, GO:0001067=transcription regulatory region nucleic acid binding	GO:0043233=organelle lumen, GO:0031981=nuclear lumen, GO:0043005=neuron projection, GO:0031974=membrane-enclosed lumen, GO:0150034=distal axon
AFI30550	chr1	21710686	21738172	+	Ptbp1-2	cellular organisms	93.9770629766882	Afi.39hpf	A9		stemness	PF13893.4:RRM_5,PF00076.20:RRM_1	GO:0044260=cellular macromolecule metabolic process, GO:0051047=positive regulation of secretion, GO:0022008=neurogenesis, GO:1902680=positive regulation of RNA biosynthetic process, GO:0023056=positive regulation of signaling	GO:0097159=organic cyclic compound binding, GO:0003727=single-stranded RNA binding, GO:1901363=heterocyclic compound binding, GO:0016787=hydrolase activity, GO:0003730=mRNA 3'-UTR binding	GO:0043025=neuronal cell body, GO:0030426=growth cone, GO:0043005=neuron projection, GO:0032991=protein-containing complex, GO:0005634=nucleus
AFI31331	chr1	21769478	21779890	-	Bmp10	Eumetazoa	0.510359456920553	regen_1D	A3			PF00019.18:TGF_beta,PF00688.16:TGFb_propeptide	GO:0009966=regulation of signal transduction, GO:0007167=enzyme linked receptor protein signaling pathway, GO:0051128=regulation of cellular component organization, GO:0031667=response to nutrient levels, GO:0045859=regulation of protein kinase activity	GO:0042802=identical protein binding, GO:0042803=protein homodimerization activity, GO:0098772=molecular function regulator, GO:0005488=binding, GO:0005126=cytokine receptor binding	GO:0043231=intracellular membrane-bounded organelle, GO:0005576=extracellular region, GO:0043227=membrane-bounded organelle, GO:0005622=intracellular anatomical structure, GO:0043229=intracellular organelle
AFI30491	chr1	21825330	21826167	-	Unchar_13209	Eumetazoa	0.0525014970761059	Afi.18hpf	minor18			PF00019.18:TGF_beta	GO:0007179=transforming growth factor beta receptor signaling pathway, GO:0030154=cell differentiation, GO:0048523=negative regulation of cellular process, GO:0031399=regulation of protein modification process, GO:0007167=enzyme linked receptor protein signaling pathway	GO:0030545=signaling receptor regulator activity, GO:0005126=cytokine receptor binding, GO:0042802=identical protein binding, GO:0005125=cytokine activity, GO:0005102=signaling receptor binding	GO:0005576=extracellular region, GO:0005615=extracellular space, GO:0012505=endomembrane system, GO:0043226=organelle, GO:0043227=membrane-bounded organelle
AFI31744	chr1	21842910	21843120	-	Unchar_13715	cellular organisms	51.5046611518859	Pluteus	A2						GO:0043229=intracellular organelle, GO:0043227=membrane-bounded organelle, GO:0005634=nucleus, GO:0043231=intracellular membrane-bounded organelle, GO:0005622=intracellular anatomical structure
AFI30220	chr1	22251639	22252695	-	Unchar_13092	Echinodermata	4.01179396902696	regen_0D	minor19
AFI30315	chr1	22296274	22297815	-	Unchar_13131	Echinodermata	5.00293590659129	regen_0D	A2	5d.Distal_down
AFI31926	chr1	22308888	22325887	+	Gsto1-6	cellular organisms	158.011218503742	Pluteus	minor1			PF13410.4:GST_C_2,PF13417.4:GST_N_3	GO:0044092=negative regulation of molecular function, GO:1904062=regulation of cation transmembrane transport, GO:0042592=homeostatic process, GO:0009966=regulation of signal transduction, GO:0034097=response to cytokine	GO:0005488=binding, GO:0005515=protein binding, GO:0043168=anion binding, GO:0016667=oxidoreductase activity, acting on a sulfur group of donors, GO:0042277=peptide binding	GO:0031090=organelle membrane, GO:0005737=cytoplasm, GO:0062023=collagen-containing extracellular matrix, GO:0120025=plasma membrane bounded cell projection, GO:0031967=organelle envelope
AFI29850	chr1	22327653	22356952	-	Unchar_12939	cellular organisms	84.3378108217307	Pluteus	A7
AFI31247	chr1	22362885	22367853	-	Unchar_13525	cellular organisms	49.988102462775	Afi.39hpf	A5
AFI31207	chr1	22396215	22425431	+	Ube2u	cellular organisms	33.6515627522341	Afi.09hpf	A5			PF00179.24:UQ_con	GO:0006464=cellular protein modification process, GO:0016570=histone modification, GO:0043412=macromolecule modification, GO:0070647=protein modification by small protein conjugation or removal, GO:0006259=DNA metabolic process	GO:0005488=binding, GO:0140096=catalytic activity, acting on a protein, GO:0061659=ubiquitin-like protein ligase activity, GO:0003824=catalytic activity, GO:0005515=protein binding	GO:0000151=ubiquitin ligase complex, GO:0005634=nucleus, GO:0000228=nuclear chromosome, GO:0031974=membrane-enclosed lumen, GO:0043229=intracellular organelle
AFI29837	chr1	22446326	22541509	+	Hmcn2-5	cellular organisms	4.83042326034754	regen_0D	minor4
AFI31352	chr1	22547514	22549484	-	Unchar_13567	Amphiura filiformis	6.0949052757907	Afi.09hpf	minor6
AFI30668	chr1	22554567	22555473	-	Unchar_13289	Amphiura filiformis	5.59328592171915	Afi.09hpf	minor18
AFI30541	chr1	22562751	22568192	-	Klhl5-5	Eukaryota	9.17549195072337	Afi.09hpf	A5			PF00651.29:BTB,PF07707.13:BACK
AFI30858	chr1	22604279	22616588	-	Klhl5-6	Eukaryota	8.89864793586663	Afi.09hpf	A6			PF00651.29:BTB,PF07707.13:BACK
AFI30875	chr1	22704095	22722269	+	Klhl5-7	Eukaryota	4.49524125680987	Afi.09hpf	A6			PF00651.29:BTB,PF07707.13:BACK
AFI30531	chr1	22767646	22804890	-	Klhl5-4	Eukaryota	3.71792850698878	Afi.09hpf	A6			PF00651.29:BTB,PF07707.13:BACK
AFI31108	chr1	22814696	22845581	+	Klhl5-8	Eukaryota	8.25832840271443	Afi.09hpf	A5	3d.Distal_up		PF00651.29:BTB,PF07707.13:BACK
AFI31838	chr1	22886385	22929508	-	Ror2	Eukaryota	22.2247138220489	Afi.09hpf	minor1		immune,kinase	PF13927.4:Ig_3,PF01392.20:Fz,PF07679.14:I-set,PF00051.16:Kringle,PF07714.15:Pkinase_Tyr	GO:0006950=response to stress, GO:0051247=positive regulation of protein metabolic process, GO:0051239=regulation of multicellular organismal process, GO:0042063=gliogenesis, GO:0019220=regulation of phosphate metabolic process	GO:0001664=G protein-coupled receptor binding, GO:0016772=transferase activity, transferring phosphorus-containing groups, GO:0019900=kinase binding, GO:0005488=binding, GO:0003824=catalytic activity	GO:0099513=polymeric cytoskeletal fiber, GO:0015630=microtubule cytoskeleton, GO:0030135=coated vesicle, GO:0036477=somatodendritic compartment, GO:0030136=clathrin-coated vesicle
AFI30695	chr1	23237218	23238498	-	Unchar_13299	Eumetazoa	47.7712834859742	regen_1D	minor7
AFI31964	chr1	23393371	23403825	+	Tc1d1-2	cellular organisms	4.41069995296676	regen_3D	A6			PF03645.11:Tctex-1
AFI30806	chr1	23416357	23433776	-	Nakd2	cellular organisms	8.39317050378093	Afi.18hpf	A7			PF01513.19:NAD_kinase	GO:0016310=phosphorylation, GO:0044281=small molecule metabolic process, GO:0006807=nitrogen compound metabolic process, GO:0006793=phosphorus metabolic process, GO:0009987=cellular process	GO:0016740=transferase activity, GO:0003824=catalytic activity, GO:0042802=identical protein binding, GO:0005488=binding, GO:0016772=transferase activity, transferring phosphorus-containing groups	GO:0031974=membrane-enclosed lumen, GO:0043226=organelle, GO:0005759=mitochondrial matrix, GO:0070013=intracellular organelle lumen, GO:0005737=cytoplasm
AFI31673	chr1	23437243	23454136	+	Znt7	cellular organisms	111.059399967728	Afi.09hpf	A9			PF01545.19:Cation_efflux	GO:0050896=response to stimulus, GO:0030003=cellular cation homeostasis, GO:0055076=transition metal ion homeostasis, GO:0019725=cellular homeostasis, GO:0055065=metal ion homeostasis	GO:0043167=ion binding, GO:0008270=zinc ion binding, GO:0015075=ion transmembrane transporter activity, GO:0005215=transporter activity, GO:0022857=transmembrane transporter activity	GO:0043227=membrane-bounded organelle, GO:0031982=vesicle, GO:0071944=cell periphery, GO:0098590=plasma membrane region, GO:0005737=cytoplasm
AFI29658	chr1	23461897	23477958	+	Eaa3-3	cellular organisms	3.9132802189841	Pluteus	minor18			PF00375.16:SDF
AFI31386	chr1	23546713	23551657	+	Ntng1	Metazoa	0.202335062270147	regen_1D	minor16		kinase	PF00055.15:Laminin_N,PF00053.22:Laminin_EGF	GO:0048666=neuron development, GO:0050808=synapse organization, GO:0048869=cellular developmental process, GO:0061564=axon development, GO:0022008=neurogenesis	GO:0005488=binding, GO:0005515=protein binding, GO:0050839=cell adhesion molecule binding, GO:0098632=cell-cell adhesion mediator activity	GO:0016020=membrane, GO:0031226=intrinsic component of plasma membrane, GO:0031225=anchored component of membrane, GO:0046658=anchored component of plasma membrane, GO:0005886=plasma membrane
AFI31304	chr1	23558627	23574403	+	Gstt1-7	cellular organisms	28.9102080245409	Pluteus	minor4			PF13417.4:GST_N_3,PF00043.23:GST_C	GO:0006749=glutathione metabolic process, GO:0034641=cellular nitrogen compound metabolic process, GO:0044237=cellular metabolic process, GO:0009987=cellular process, GO:0043603=cellular amide metabolic process	GO:0003824=catalytic activity, GO:0004364=glutathione transferase activity, GO:0016740=transferase activity, GO:0016765=transferase activity, transferring alkyl or aryl (other than methyl) groups	GO:0005622=intracellular anatomical structure, GO:0005737=cytoplasm
AFI30404	chr1	23579478	23586704	+	Gstt3-2	cellular organisms	39.3730270128399	regen_0D	A7			PF13417.4:GST_N_3,PF00043.23:GST_C	GO:0006807=nitrogen compound metabolic process, GO:0034641=cellular nitrogen compound metabolic process, GO:0006518=peptide metabolic process, GO:0044237=cellular metabolic process, GO:0071704=organic substance metabolic process	GO:0003824=catalytic activity, GO:0004364=glutathione transferase activity, GO:0016740=transferase activity, GO:0016765=transferase activity, transferring alkyl or aryl (other than methyl) groups	GO:0005622=intracellular anatomical structure, GO:0005737=cytoplasm
AFI31202	chr1	23626394	23635077	+	Gstt1-6	cellular organisms	1982.08991665635	Pluteus	minor18			PF13417.4:GST_N_3	GO:0006749=glutathione metabolic process, GO:0043603=cellular amide metabolic process, GO:0044237=cellular metabolic process, GO:0006518=peptide metabolic process, GO:0006790=sulfur compound metabolic process	GO:0003824=catalytic activity, GO:0004364=glutathione transferase activity, GO:0016740=transferase activity, GO:0016765=transferase activity, transferring alkyl or aryl (other than methyl) groups	GO:0005622=intracellular anatomical structure, GO:0005737=cytoplasm
AFI31105	chr1	23743085	23763154	-	Chste-8	cellular organisms	0.752252412412884	regen_1D	minor18			PF03567.12:Sulfotransfer_2
AFI31922	chr1	23768760	23788167	-	Rpp40	Eukaryota	7.79847971439216	Afi.27hpf.DMSO	A7			PF08584.9:Ribonuc_P_40	GO:0090304=nucleic acid metabolic process, GO:0071704=organic substance metabolic process, GO:0090502=RNA phosphodiester bond hydrolysis, endonucleolytic, GO:0006725=cellular aromatic compound metabolic process, GO:0034660=ncRNA metabolic process	GO:0004540=ribonuclease activity, GO:0004521=endoribonuclease activity, GO:0016788=hydrolase activity, acting on ester bonds, GO:0003824=catalytic activity, GO:0004518=nuclease activity	GO:0043231=intracellular membrane-bounded organelle, GO:0032991=protein-containing complex, GO:1990904=ribonucleoprotein complex, GO:1902494=catalytic complex, GO:0031981=nuclear lumen
AFI29971	chr1	23791683	23810281	-	Unchar_12989	Amphiura filiformis	2.3209934163779	Afi.18hpf	A2
AFI31568	chr1	23797034	23914984	+	Co3-6	cellular organisms	14.603621013041	regen_3D	A3		immune	PF10569.7:Thiol-ester_cl,PF07677.12:A2M_recep,PF01759.19:NTR,PF00207.20:A2M,PF07703.12:A2M_N_2,PF07678.12:A2M_comp,PF01835.17:A2M_N
AFI31296	chr1	23924662	23926824	-	Unchar_13542	Amphiura filiformis	5.29305880164134	Afi.27hpf.SU5402	minor17
AFI30185	chr1	23926694	23929910	+	Unchar_13074	Amphiura filiformis	2.89574287218451	Afi.27hpf.SU5402	minor17
AFI30270	chr1	23930456	23933494	+	Unchar_13114	Amphiura filiformis	3.62816750268994	Pluteus	minor12
AFI31754	chr1	23936052	23950432	+	Bag1	Opisthokonta	11.2849813875182	Afi.09hpf	minor17			PF00240.21:ubiquitin,PF02179.14:BAG	GO:0030154=cell differentiation, GO:0033365=protein localization to organelle, GO:0051239=regulation of multicellular organismal process, GO:0051173=positive regulation of nitrogen compound metabolic process, GO:0010556=regulation of macromolecule biosynthetic process	GO:0005488=binding, GO:0036094=small molecule binding, GO:0017076=purine nucleotide binding, GO:0019899=enzyme binding, GO:0044389=ubiquitin-like protein ligase binding	GO:0048471=perinuclear region of cytoplasm, GO:0043231=intracellular membrane-bounded organelle, GO:0043227=membrane-bounded organelle, GO:0005634=nucleus, GO:0005739=mitochondrion
AFI30177	chr1	23953848	23981923	-	Uvssa	Eukaryota	5.80219453900169	Afi.39hpf	A9			PF09740.7:DUF2043	GO:0046483=heterocycle metabolic process, GO:0009314=response to radiation, GO:0033554=cellular response to stress, GO:0044238=primary metabolic process, GO:1901564=organonitrogen compound metabolic process	GO:0000993=RNA polymerase II complex binding, GO:0019899=enzyme binding, GO:0044877=protein-containing complex binding, GO:0005515=protein binding, GO:0070063=RNA polymerase binding	GO:0043229=intracellular organelle, GO:0070013=intracellular organelle lumen, GO:0031974=membrane-enclosed lumen, GO:0031981=nuclear lumen, GO:0043231=intracellular membrane-bounded organelle
AFI30421	chr1	23982057	23993799	+	Borc7	Eumetazoa	39.7101574698394	regen_3D	A2			PF16088.3:UPF0693			GO:0005622=intracellular anatomical structure, GO:0005737=cytoplasm, GO:0005829=cytosol, GO:0032991=protein-containing complex
AFI30872	chr1	24001567	24066595	+	Parp9-3	cellular organisms	6.46628135715787	regen_3D	A2			PF01661.19:Macro
AFI30921	chr1	24038494	24047936	-	Unchar_13386	cellular organisms	15.374290663771	adult_arm	minor4
AFI30615	chr1	24042639	24044778	+	Yrd6-23	cellular organisms	0.609135223501329	regen_0D	minor7			PF00078.25:RVT_1,PF13650.4:Asp_protease_2,PF00098.21:zf-CCHC
AFI31585	chr1	24045393	24046110	+	Unchar_13658	cellular organisms	0.460514076060582	adult_arm				PF00665.24:rve
AFI30936	chr1	24262118	24273572	-	Lat1-3	cellular organisms	0.964808147478233	Pluteus	minor15			PF13520.4:AA_permease_2
AFI31342	chr1	24278754	24294957	+	Tmps2-2	cellular organisms	2.66073082038481	Afi.09hpf				PF00089.24:Trypsin,PF00057.16:Ldl_recept_a,PF00090.17:TSP_1	GO:0071704=organic substance metabolic process, GO:0044238=primary metabolic process, GO:0008152=metabolic process, GO:1901564=organonitrogen compound metabolic process, GO:0043170=macromolecule metabolic process	GO:0140096=catalytic activity, acting on a protein, GO:0016787=hydrolase activity, GO:0008236=serine-type peptidase activity, GO:0004175=endopeptidase activity, GO:0008233=peptidase activity
AFI29861	chr1	24295036	24298842	+	Fa11-3	cellular organisms	10.5582579459155	Afi.09hpf				PF00089.24:Trypsin	GO:2000026=regulation of multicellular organismal development, GO:0051962=positive regulation of nervous system development, GO:0060538=skeletal muscle organ development, GO:0010720=positive regulation of cell development, GO:0048518=positive regulation of biological process		GO:0042995=cell projection, GO:0036477=somatodendritic compartment, GO:0044297=cell body, GO:0005886=plasma membrane, GO:0005576=extracellular region
AFI31451	chr1	24315558	24329476	-	Styl1	Eukaryota	32.0465277142526	Afi.27hpf.DMSO	minor19			PF00782.18:DSPc,PF00581.18:Rhodanese	GO:0007165=signal transduction, GO:0050896=response to stimulus, GO:0065009=regulation of molecular function, GO:0044092=negative regulation of molecular function, GO:0031400=negative regulation of protein modification process	GO:0019899=enzyme binding, GO:0019902=phosphatase binding, GO:0005515=protein binding, GO:0019903=protein phosphatase binding, GO:0030234=enzyme regulator activity	GO:0043231=intracellular membrane-bounded organelle, GO:0005739=mitochondrion, GO:0043226=organelle, GO:0005737=cytoplasm, GO:0005622=intracellular anatomical structure
AFI30827	chr1	24372449	24396883	+	Mdhm	cellular organisms	75.6624250799327	regen_3D	A6			PF00056.21:Ldh_1_N,PF02866.16:Ldh_1_C	GO:0006006=glucose metabolic process, GO:0043170=macromolecule metabolic process, GO:0006725=cellular aromatic compound metabolic process, GO:0043412=macromolecule modification, GO:0009058=biosynthetic process	GO:0016616=oxidoreductase activity, acting on the CH-OH group of donors, NAD or NADP as acceptor, GO:0042803=protein homodimerization activity, GO:0005515=protein binding, GO:0016491=oxidoreductase activity, GO:0051087=chaperone binding	GO:0043227=membrane-bounded organelle, GO:0005622=intracellular anatomical structure, GO:0070013=intracellular organelle lumen, GO:0031974=membrane-enclosed lumen, GO:0005737=cytoplasm
AFI30673	chr1	24415019	24421059	+	Unchar_13291	Deuterostomia	114.993000014402	Afi.09hpf	A4			PF14719.4:PID_2
AFI30991	chr1	24440800	24471244	-	Unchar_13418	Eumetazoa	12.4492107565185	Pluteus	minor17
AFI30061	chr1	24472574	24484306	+	Unchar_13029	cellular organisms	13.8697836650418	adult_arm	A1	5d.Proximal_down		PF07690.14:MFS_1
AFI31853	chr1	24488739	24495067	+	Unchar_13759	cellular organisms	10.9675347403546	regen_3D	minor18			PF07690.14:MFS_1	GO:0055085=transmembrane transport, GO:0034220=ion transmembrane transport, GO:0006820=anion transport, GO:1905039=carboxylic acid transmembrane transport, GO:0071702=organic substance transport	GO:0008514=organic anion transmembrane transporter activity, GO:0022857=transmembrane transporter activity, GO:0005215=transporter activity, GO:0008509=anion transmembrane transporter activity, GO:0005342=organic acid transmembrane transporter activity	GO:0016020=membrane, GO:0031224=intrinsic component of membrane, GO:0005887=integral component of plasma membrane, GO:0016021=integral component of membrane, GO:0031226=intrinsic component of plasma membrane
AFI30577	chr1	24498483	24517441	+	Mot14-8	cellular organisms	3.19699644765342	regen_0D	minor18				GO:0006811=ion transport, GO:0055085=transmembrane transport, GO:0051179=localization, GO:1905039=carboxylic acid transmembrane transport, GO:0051234=establishment of localization	GO:0015075=ion transmembrane transporter activity, GO:0005342=organic acid transmembrane transporter activity, GO:0008509=anion transmembrane transporter activity, GO:0022857=transmembrane transporter activity, GO:0046943=carboxylic acid transmembrane transporter activity	GO:0005886=plasma membrane, GO:0005794=Golgi apparatus, GO:0043226=organelle, GO:0031226=intrinsic component of plasma membrane, GO:0005737=cytoplasm
AFI30401	chr1	24519678	24529885	+	Mot12-42	cellular organisms	6.64516057374864	regen_0D	minor18			PF07690.14:MFS_1	GO:1903825=organic acid transmembrane transport, GO:0051234=establishment of localization, GO:0098656=anion transmembrane transport, GO:0046942=carboxylic acid transport, GO:0006810=transport	GO:0022857=transmembrane transporter activity, GO:0015318=inorganic molecular entity transmembrane transporter activity, GO:0015075=ion transmembrane transporter activity, GO:0008509=anion transmembrane transporter activity, GO:0046943=carboxylic acid transmembrane transporter activity	GO:0031224=intrinsic component of membrane, GO:0005886=plasma membrane, GO:0005622=intracellular anatomical structure, GO:0043226=organelle, GO:0005887=integral component of plasma membrane
AFI30658	chr1	24531563	24736632	-	Unchar_13281	Bilateria	21.8102673577142	Pluteus	minor15
AFI30796	chr1	24632017	24638138	+	Nxn-1	Eukaryota	239.529887624322	regen_0D	A2
AFI29724	chr1	24755795	24779875	+	Unchar_12897	Amphiura filiformis	23.0955807562009	Afi.09hpf	A9
AFI30937	chr1	24780029	24780782	+	Unchar_13394	Amphiura filiformis	43.1762865682391	Afi.09hpf	A4			PF00531.20:Death
AFI30361	chr1	24790102	24816774	+	Unchar_13153	Eleutherozoa	3.70498022121631	Afi.27hpf.FSW	A9			PF00531.20:Death
AFI31870	chr1	24800488	24801004	-	Unchar_13765	Amphiura filiformis	15.0462625352185	Pluteus	A5
AFI30255	chr1	24802333	24802942	-	Pol3-30	cellular organisms	0
AFI31045	chr1	24851852	24879348	-	Otud3-2	Eukaryota	2.28940397576528	adult_arm	A3			PF04326.12:AlbA_2,PF02338.17:OTU
AFI30781	chr1	24897258	24923502	-	Casp3-4	Metazoa	1.93510109914225	Afi.09hpf	minor16		immune	PF00656.20:Peptidase_C14
AFI31441	chr1	24925057	24942270	+	Scly	cellular organisms	5.68777417778996	regen_0D	A5			PF00266.17:Aminotran_5	GO:1901698=response to nitrogen compound, GO:0032868=response to insulin, GO:0010243=response to organonitrogen compound, GO:0044237=cellular metabolic process, GO:1901564=organonitrogen compound metabolic process	GO:0036094=small molecule binding, GO:0097159=organic cyclic compound binding, GO:0042802=identical protein binding, GO:0043167=ion binding, GO:0031406=carboxylic acid binding	GO:0032991=protein-containing complex, GO:1902494=catalytic complex, GO:0005737=cytoplasm, GO:0005829=cytosol, GO:0005622=intracellular anatomical structure
AFI29711	chr1	24951228	25004572	+	Kc1a-2	cellular organisms	10.1877325186625	Pluteus	A2		kinase,signalling	PF00069.23:Pkinase	GO:0006810=transport, GO:0019222=regulation of metabolic process, GO:0044085=cellular component biogenesis, GO:0060828=regulation of canonical Wnt signaling pathway, GO:0008152=metabolic process	GO:0035639=purine ribonucleoside triphosphate binding, GO:0004672=protein kinase activity, GO:0004674=protein serine/threonine kinase activity, GO:0046872=metal ion binding, GO:0043169=cation binding	GO:0016604=nuclear body, GO:0005856=cytoskeleton, GO:0005737=cytoplasm, GO:0005929=cilium, GO:0005794=Golgi apparatus
AFI30930	chr1	25026101	25051724	-	Unchar_13391	Echinodermata	134.920550495013	Pluteus	A8
AFI29912	chr1	25048695	25110862	+	Unchar_12965	Eumetazoa	4.16449516223931	Afi.09hpf	A7
AFI31384	chr1	25116345	25117107	-	Unchar_13577	Eukaryota	2.75014512992724	Pluteus	minor15			PF14291.4:DUF4371
AFI30600	chr1	25123227	25123728	-	Unchar_13252	Amphiura filiformis	21.7734331698696	Pluteus	minor19
AFI30163	chr1	25855991	25892114	+	M3k20-33	cellular organisms	1.83138407135875	regen_0D	minor4			PF07714.15:Pkinase_Tyr
AFI31054	chr1	26479033	26488059	+	Unchar_13445	Deuterostomia	7.00256154071086	Pluteus	minor12
AFI31035	chr1	26488119	26493068	+	Unchar_13436	Amphiura filiformis	2.29646036345943	Afi.27hpf.FSW	minor17
AFI30715	chr1	26522622	26523102	+	Unchar_13310	cellular organisms	1.04213727117353	adult_arm	minor18			PF14529.4:Exo_endo_phos_2
AFI30692	chr1	27040406	27060132	+	Lat1-2	cellular organisms	0.553112631219212	Pluteus	minor12			PF13520.4:AA_permease_2
AFI31449	chr1	27064245	27078811	+	Lat1-4	cellular organisms	4.26736210824483	Afi.27hpf.SU5402	minor16			PF13520.4:AA_permease_2	GO:0044281=small molecule metabolic process, GO:0055065=metal ion homeostasis, GO:0006811=ion transport, GO:0016477=cell migration, GO:0015849=organic acid transport	GO:0015171=amino acid transmembrane transporter activity, GO:0015101=organic cation transmembrane transporter activity, GO:0015318=inorganic molecular entity transmembrane transporter activity, GO:0022857=transmembrane transporter activity, GO:0042277=peptide binding	GO:0120025=plasma membrane bounded cell projection, GO:0031224=intrinsic component of membrane, GO:0016323=basolateral plasma membrane, GO:0031226=intrinsic component of plasma membrane, GO:0043025=neuronal cell body
AFI30488	chr1	27239397	27325262	-	Unchar_13207	cellular organisms	13.5567536374248	Afi.09hpf	minor12			PF13347.4:MFS_2
AFI30080	chr1	27334881	27347644	+	Sqor	cellular organisms	12.8698639361607	regen_0D	A9			PF07992.12:Pyr_redox_2	GO:0006790=sulfur compound metabolic process, GO:0008152=metabolic process, GO:0044237=cellular metabolic process, GO:0009987=cellular process, GO:0019748=secondary metabolic process	GO:0003824=catalytic activity, GO:0016491=oxidoreductase activity, GO:0016667=oxidoreductase activity, acting on a sulfur group of donors	GO:0016020=membrane, GO:0019866=organelle inner membrane, GO:0043229=intracellular organelle, GO:0005739=mitochondrion, GO:0031090=organelle membrane
AFI31945	chr1	27363004	27420542	-	Gadl1-2	cellular organisms	6.01167355308209	regen_0D	minor1			PF00282.17:Pyridoxal_deC	GO:1901576=organic substance biosynthetic process, GO:0006807=nitrogen compound metabolic process, GO:0046395=carboxylic acid catabolic process, GO:0019752=carboxylic acid metabolic process, GO:0044282=small molecule catabolic process	GO:0003824=catalytic activity, GO:0016829=lyase activity, GO:0016830=carbon-carbon lyase activity, GO:0016831=carboxy-lyase activity	GO:0005622=intracellular anatomical structure, GO:0005737=cytoplasm, GO:0005829=cytosol
AFI30290	chr1	27621379	27626640	-	Actb-3	cellular organisms	11.1602959735596	Pluteus	A2			PF00022.17:Actin	GO:0009653=anatomical structure morphogenesis, GO:0050803=regulation of synapse structure or activity, GO:0007015=actin filament organization, GO:0016570=histone modification, GO:0030036=actin cytoskeleton organization	GO:0005198=structural molecule activity, GO:0005200=structural constituent of cytoskeleton	GO:0070161=anchoring junction, GO:1990234=transferase complex, GO:0005856=cytoskeleton, GO:0005884=actin filament, GO:0005634=nucleus
AFI31200	chr1	27630331	27635789	-	Actc-13	cellular organisms	10.4009728164362	Afi.39hpf	A2			PF00022.17:Actin	GO:0071704=organic substance metabolic process, GO:0048731=system development, GO:0016043=cellular component organization, GO:0032501=multicellular organismal process, GO:0030036=actin cytoskeleton organization	GO:0005198=structural molecule activity, GO:0005200=structural constituent of cytoskeleton	GO:0043232=intracellular non-membrane-bounded organelle, GO:0043233=organelle lumen, GO:0005884=actin filament, GO:0005622=intracellular anatomical structure, GO:0099512=supramolecular fiber
AFI29937	chr1	27644620	27658181	-	Unchar_12975	Amphiura filiformis	65158.8731781807	Pluteus	A5
AFI31672	chr1	27658666	27666087	-	Rl3	cellular organisms	2538.89670047871	regen_3D	A5	5d.Proximal_up	stemness	PF00297.20:Ribosomal_L3	GO:0009058=biosynthetic process, GO:0019538=protein metabolic process, GO:0043604=amide biosynthetic process, GO:0009059=macromolecule biosynthetic process, GO:0006807=nitrogen compound metabolic process	GO:0097159=organic cyclic compound binding, GO:0005198=structural molecule activity, GO:0003735=structural constituent of ribosome, GO:1901363=heterocyclic compound binding, GO:0005488=binding	GO:0043232=intracellular non-membrane-bounded organelle, GO:0022626=cytosolic ribosome, GO:0005737=cytoplasm, GO:1990904=ribonucleoprotein complex, GO:0022625=cytosolic large ribosomal subunit
AFI30405	chr1	27666055	27674561	+	Nduba	Bilateria	175.942060155326	regen_3D	A5			PF10249.7:NDUFB10	GO:0006796=phosphate-containing compound metabolic process, GO:0009987=cellular process, GO:0006996=organelle organization, GO:0071704=organic substance metabolic process, GO:0006139=nucleobase-containing compound metabolic process	GO:0003824=catalytic activity, GO:0016491=oxidoreductase activity, GO:0016651=oxidoreductase activity, acting on NAD(P)H	GO:0031090=organelle membrane, GO:0005740=mitochondrial envelope, GO:1990204=oxidoreductase complex, GO:0005747=mitochondrial respiratory chain complex I, GO:1902494=catalytic complex
AFI29831	chr1	27681600	27692107	-	Tekt4	Eukaryota	319.708671489867	Afi.18hpf	minor17			PF03148.12:Tektin	GO:0060285=cilium-dependent cell motility, GO:0030030=cell projection organization, GO:0030031=cell projection assembly, GO:0048870=cell motility, GO:0097722=sperm motility		GO:0005929=cilium, GO:0043231=intracellular membrane-bounded organelle, GO:0005622=intracellular anatomical structure, GO:0043226=organelle, GO:0005634=nucleus
AFI29667	chr1	27693909	27735013	+	Cg031	Metazoa	199.743683758681	Afi.09hpf	minor6			PF15093.4:DUF4555			GO:0043232=intracellular non-membrane-bounded organelle, GO:0005815=microtubule organizing center, GO:0005622=intracellular anatomical structure, GO:0015630=microtubule cytoskeleton, GO:0005856=cytoskeleton
AFI29681	chr1	27746229	27888104	-	Tbcd5	cellular organisms	6.03530879543411	regen_0D	minor4			PF00566.16:RabGAP-TBC	GO:0044093=positive regulation of molecular function, GO:0006810=transport, GO:0050790=regulation of catalytic activity, GO:0065009=regulation of molecular function, GO:0006886=intracellular protein transport	GO:0031267=small GTPase binding, GO:0044877=protein-containing complex binding, GO:0005096=GTPase activator activity, GO:0060589=nucleoside-triphosphatase regulator activity, GO:0098772=molecular function regulator	GO:0005737=cytoplasm, GO:0043227=membrane-bounded organelle, GO:0043226=organelle, GO:0005776=autophagosome, GO:0005768=endosome
AFI31256	chr1	28052524	28290426	+	Pde11-3	cellular organisms	1.83074879703617	Afi.09hpf	A8			PF01590.24:GAF,PF00233.17:PDEase_I
AFI30689	chr1	28313026	28316688	+	Unchar_13297	cellular organisms	5.23501919940729	Afi.27hpf.SU5402
AFI31112	chr1	28448852	28460198	+	Emc7-2	Eukaryota	13.2684233430707	regen_0D	A3			PF09430.8:DUF2012		GO:0003779=actin binding, GO:0005488=binding, GO:0005515=protein binding, GO:0008092=cytoskeletal protein binding	GO:0005622=intracellular anatomical structure, GO:0072546=EMC complex, GO:0043231=intracellular membrane-bounded organelle, GO:0016021=integral component of membrane, GO:0043226=organelle
AFI30031	chr1	28486597	28531021	-	Spop	cellular organisms	146.997393778786	Pluteus	minor19			PF00651.29:BTB,PF00917.24:MATH	GO:0065007=biological regulation, GO:0032879=regulation of localization, GO:0031327=negative regulation of cellular biosynthetic process, GO:0080135=regulation of cellular response to stress, GO:0019222=regulation of metabolic process	GO:0042803=protein homodimerization activity, GO:0008134=transcription factor binding, GO:0044389=ubiquitin-like protein ligase binding, GO:0005488=binding, GO:0031625=ubiquitin protein ligase binding	GO:0043233=organelle lumen, GO:1902494=catalytic complex, GO:0070013=intracellular organelle lumen, GO:0043231=intracellular membrane-bounded organelle, GO:0016604=nuclear body
AFI31752	chr1	28599613	28619002	+	Run3b	Eukaryota	10.864777818405	Afi.09hpf	minor15			PF02759.17:RUN
AFI30617	chr1	28632007	28653099	-	Phf14-1	Opisthokonta	68.4039047433726	Pluteus	A7			PF00628.27:PHD	GO:0031323=regulation of cellular metabolic process, GO:2000113=negative regulation of cellular macromolecule biosynthetic process, GO:0045892=negative regulation of transcription, DNA-templated, GO:0031324=negative regulation of cellular metabolic process, GO:0031327=negative regulation of cellular biosynthetic process		GO:0043226=organelle, GO:0043229=intracellular organelle, GO:0043227=membrane-bounded organelle, GO:0005634=nucleus, GO:0043231=intracellular membrane-bounded organelle
AFI31197	chr1	28653227	28671146	-	Phf14-2	Eukaryota	15.6059354600036	Afi.09hpf	A8			PF13832.4:zf-HC5HC2H_2	GO:2000112=regulation of cellular macromolecule biosynthetic process, GO:0008285=negative regulation of cell population proliferation, GO:1902679=negative regulation of RNA biosynthetic process, GO:0030154=cell differentiation, GO:0080090=regulation of primary metabolic process		GO:0005634=nucleus, GO:0043227=membrane-bounded organelle, GO:0043226=organelle, GO:0005622=intracellular anatomical structure, GO:0043231=intracellular membrane-bounded organelle
AFI29720	chr1	28686486	28711113	+	Guad	cellular organisms	7.21630047006686	Pluteus	minor4			PF01979.18:Amidohydro_1	GO:0071704=organic substance metabolic process, GO:0006753=nucleoside phosphate metabolic process, GO:0044249=cellular biosynthetic process, GO:0006793=phosphorus metabolic process, GO:0009056=catabolic process	GO:0016810=hydrolase activity, acting on carbon-nitrogen (but not peptide) bonds, GO:0043169=cation binding, GO:0003824=catalytic activity, GO:0043167=ion binding, GO:0016787=hydrolase activity	GO:0005622=intracellular anatomical structure, GO:0005737=cytoplasm, GO:0005829=cytosol
AFI31694	chr1	28722363	28774165	-	Ece-4	cellular organisms	7.87134737980062	Afi.09hpf	A4			PF01431.19:Peptidase_M13,PF05649.11:Peptidase_M13_N
AFI31328	chr1	28783226	28790206	+	Chle-17	cellular organisms	3.49679223271098	Pluteus	A2			PF00135.26:COesterase
AFI30552	chr1	28796914	28802883	-	Unchar_13231	cellular organisms	3.63951967861581	Pluteus	minor15
AFI30931	chr1	28812963	28819260	+	Aces-50	cellular organisms	1.95339580517266	Afi.27hpf.SU5402	minor17			PF00135.26:COesterase
AFI30138	chr1	28821871	28871502	+	Gabr2-65	Eukaryota	0.660990218963081	Afi.27hpf.SU5402	minor16			PF00003.20:7tm_3,PF01094.26:ANF_receptor
AFI30146	chr1	29206669	29275589	+	Frem2-25	cellular organisms	3.49443998891083	Afi.27hpf.SU5402	minor1			PF00008.25:EGF,PF03160.12:Calx-beta,PF07645.13:EGF_CA
AFI31684	chr1	29362849	29382702	-	Spp2b	cellular organisms	27.1049825781235	Afi.09hpf	A4			PF02225.20:PA,PF04258.11:Peptidase_A22B	GO:0008152=metabolic process, GO:0065007=biological regulation, GO:0050789=regulation of biological process, GO:0006807=nitrogen compound metabolic process, GO:0050794=regulation of cellular process	GO:0008233=peptidase activity, GO:0042802=identical protein binding, GO:0003824=catalytic activity, GO:0005488=binding, GO:0042803=protein homodimerization activity	GO:0000323=lytic vacuole, GO:0043233=organelle lumen, GO:0030176=integral component of endoplasmic reticulum membrane, GO:0005789=endoplasmic reticulum membrane, GO:0005764=lysosome
AFI30994	chr1	29384617	29402503	+	Kbtb8-6	cellular organisms	49.7605303268605	adult_arm	minor18			PF13964.4:Kelch_6,PF00651.29:BTB,PF07707.13:BACK,PF01344.23:Kelch_1
AFI31198	chr1	29410007	29423662	-	Serr-2	Metazoa	1.86542014265512	Pluteus	minor18			PF00008.25:EGF,PF01414.17:DSL,PF07657.11:MNNL,PF12661.5:hEGF
AFI29723	chr1	29432246	29464373	-	Aosl-3	cellular organisms	2.99977223246731	Pluteus	minor18			PF00305.17:Lipoxygenase,PF00008.25:EGF,PF01414.17:DSL	GO:0002263=cell activation involved in immune response, GO:0050789=regulation of biological process, GO:0044255=cellular lipid metabolic process, GO:0016053=organic acid biosynthetic process, GO:0044283=small molecule biosynthetic process	GO:0043167=ion binding, GO:0005506=iron ion binding, GO:0016491=oxidoreductase activity, GO:0005488=binding, GO:0046914=transition metal ion binding	GO:0071944=cell periphery, GO:0031967=organelle envelope, GO:0005622=intracellular anatomical structure, GO:0042995=cell projection, GO:0036477=somatodendritic compartment
AFI31679	chr1	29466560	29506304	+	Trpa1-14	cellular organisms	2.99815935669329	Afi.09hpf	minor19			PF12796.5:Ank_2,PF13606.4:Ank_3,PF00520.29:Ion_trans,PF00023.28:Ank
AFI30154	chr1	29584647	29634309	+	Tie2-25	cellular organisms	8.94383521504578	regen_0D	A1		immune,kinase	PF00041.19:fn3,PF07714.15:Pkinase_Tyr	GO:0051270=regulation of cellular component movement, GO:0006807=nitrogen compound metabolic process, GO:0006796=phosphate-containing compound metabolic process, GO:0001944=vasculature development, GO:0007165=signal transduction	GO:0004714=transmembrane receptor protein tyrosine kinase activity, GO:0004713=protein tyrosine kinase activity, GO:0016772=transferase activity, transferring phosphorus-containing groups, GO:0004672=protein kinase activity, GO:0140096=catalytic activity, acting on a protein	GO:0005887=integral component of plasma membrane, GO:0031224=intrinsic component of membrane, GO:0016020=membrane, GO:0016021=integral component of membrane, GO:0031226=intrinsic component of plasma membrane
AFI31881	chr1	29655964	29671395	+	Chste-9	cellular organisms	62.3258611895889	Pluteus	minor16			PF03567.12:Sulfotransfer_2		GO:0003824=catalytic activity, GO:0008146=sulfotransferase activity, GO:0016740=transferase activity
AFI30794	chr1	29676693	29691958	+	Osta-4	Bilateria	15.6625181029122	Afi.09hpf	minor4			PF03619.14:Solute_trans_a
AFI31191	chr1	29699612	29706709	+	Unchar_13503	Bilateria	1.00590177660627	Afi.27hpf.SU5402	minor15			PF03619.14:Solute_trans_a
AFI29716	chr1	29708391	29719102	+	Unchar_12894	Bilateria	3.44817786926539	Afi.09hpf				PF03619.14:Solute_trans_a
AFI31691	chr1	29727735	29737461	+	Osta-5	Eukaryota	58.2248647180619	Afi.39hpf	A2			PF03619.14:Solute_trans_a
AFI30545	chr1	29748181	29763327	+	Osta-3	Bilateria	10.469349560048	regen_3D	A3			PF03619.14:Solute_trans_a
AFI30656	chr1	29766355	29828212	-	Syep	cellular organisms	53.3069858544052	Afi.27hpf.FSW	A6			PF00749.19:tRNA-synt_1c,PF03950.16:tRNA-synt_1c_C,PF09180.9:ProRS-C_1,PF00587.23:tRNA-synt_2b,PF00458.18:WHEP-TRS,PF03129.18:HGTP_anticodon	GO:0042221=response to chemical, GO:0015718=monocarboxylic acid transport, GO:0006869=lipid transport, GO:0044085=cellular component biogenesis, GO:0009058=biosynthetic process	GO:0003676=nucleic acid binding, GO:0043169=cation binding, GO:0016874=ligase activity, GO:0008270=zinc ion binding, GO:0046914=transition metal ion binding	GO:1990904=ribonucleoprotein complex, GO:0005737=cytoplasm, GO:0071944=cell periphery, GO:0005622=intracellular anatomical structure, GO:0016020=membrane
AFI30141	chr1	29844404	29860996	-	Sllc2	cellular organisms	0.567519711917679	regen_0D	A2			PF00059.19:Lectin_C
AFI31867	chr1	29866618	29896078	-	Lg3bp-6	cellular organisms	1.75124081697341	adult_arm	minor19		immune	PF00530.16:SRCR
AFI30787	chr1	29901377	29922646	-	Pgcb-7	cellular organisms	2.20924362069206	regen_0D	minor19		immune	PF00530.16:SRCR,PF00059.19:Lectin_C
AFI31826	chr1	29934654	29935086	+	Unchar_13745	Eukaryota	2.7319887858618	Afi.27hpf.SU5402	A1			PF00112.21:Peptidase_C1
AFI30347	chr1	29952409	29962851	+	Unchar_13147	Opisthokonta	12.1519534787188	regen_0D	A4			PF00583.23:Acetyltransf_1
AFI30987	chr1	29975807	29984768	-	Dmbt1-58	cellular organisms	0.359345933675587	Afi.09hpf	minor15		immune	PF00530.16:SRCR,PF00431.18:CUB
AFI31988	chr1	29990599	30058181	-	Pcsk9-41	cellular organisms	0.24727436821851	Afi.09hpf	A7			PF05922.14:Inhibitor_I9,PF01033.15:Somatomedin_B,PF00431.18:CUB,PF00082.20:Peptidase_S8
AFI30757	chr1	30069279	30104413	-	Unchar_13329	cellular organisms	0		minor6			PF05922.14:Inhibitor_I9,PF00078.25:RVT_1,PF00082.20:Peptidase_S8
AFI31382	chr1	30106841	30119425	+	Yof5-4	cellular organisms	2.91717620610211	adult_arm	minor4			PF00248.19:Aldo_ket_red
AFI30164	chr1	30129145	30177911	-	Netr-41	cellular organisms	0.121047337478574	regen_1D	minor19		immune	PF00431.18:CUB,PF00530.16:SRCR,PF00082.20:Peptidase_S8
AFI31658	chr1	30201786	30212348	+	Yof5-6	cellular organisms	15.4133766074027	Pluteus	minor18			PF00248.19:Aldo_ket_red
AFI30776	chr1	30213707	30221765	+	Yof5-2	cellular organisms	7.57857266035757	regen_1D	A1	3d.Distal_down		PF00248.19:Aldo_ket_red
AFI31141	chr1	30226331	30229440	-	Zar1-2	Eukaryota	132.039887423006	regen_0D	A2			PF13695.4:zf-3CxxC	GO:0009892=negative regulation of metabolic process, GO:0051172=negative regulation of nitrogen compound metabolic process, GO:0006417=regulation of translation, GO:0051240=positive regulation of multicellular organismal process, GO:0051239=regulation of multicellular organismal process	GO:0003723=RNA binding, GO:0003729=mRNA binding, GO:0003676=nucleic acid binding, GO:0097159=organic cyclic compound binding, GO:1901363=heterocyclic compound binding	GO:0005622=intracellular anatomical structure, GO:0005737=cytoplasm
AFI30958	chr1	30379546	30411928	-	Unchar_13406	Deuterostomia	127.31340583465	Afi.09hpf	A5
AFI29705	chr1	30431345	30473172	-	Cp4fn-7	cellular organisms	4.10962578990199	Afi.27hpf.SU5402	minor12			PF00067.20:p450
AFI30448	chr1	30478732	30487895	-	Cp4f6-4	cellular organisms	7.81077964878474	Afi.27hpf.SU5402	minor19			PF00067.20:p450	GO:0050801=ion homeostasis, GO:0051049=regulation of transport, GO:0046456=icosanoid biosynthetic process, GO:0016042=lipid catabolic process, GO:0050878=regulation of body fluid levels	GO:0036094=small molecule binding, GO:0016616=oxidoreductase activity, acting on the CH-OH group of donors, NAD or NADP as acceptor, GO:0008289=lipid binding, GO:0003824=catalytic activity, GO:0016491=oxidoreductase activity	GO:0005622=intracellular anatomical structure, GO:0043231=intracellular membrane-bounded organelle, GO:0005789=endoplasmic reticulum membrane, GO:0043229=intracellular organelle, GO:0005576=extracellular region
AFI31930	chr1	30505022	30536813	-	Cp4f2-9	cellular organisms	6.21249957202369	regen_3D	A1			PF00067.20:p450
AFI30088	chr1	30547187	30571054	-	Glu2b	cellular organisms	9.5914212350105	Pluteus	A9			PF12999.5:PRKCSH-like,PF13015.4:PRKCSH_1	GO:0043170=macromolecule metabolic process, GO:0065007=biological regulation, GO:0035556=intracellular signal transduction, GO:0032502=developmental process, GO:0048699=generation of neurons	GO:0044325=transmembrane transporter binding, GO:0005509=calcium ion binding, GO:0019899=enzyme binding, GO:0005488=binding, GO:0005080=protein kinase C binding	GO:0070013=intracellular organelle lumen, GO:0043233=organelle lumen, GO:0005737=cytoplasm, GO:0005788=endoplasmic reticulum lumen, GO:0032991=protein-containing complex
AFI30278	chr1	30606848	30640834	-	Nim1-1	cellular organisms	13.7156326410457	Afi.09hpf	minor18		kinase	PF00069.23:Pkinase	GO:0044260=cellular macromolecule metabolic process, GO:0044267=cellular protein metabolic process, GO:0023052=signaling, GO:0044237=cellular metabolic process, GO:0043170=macromolecule metabolic process	GO:0043167=ion binding, GO:0016740=transferase activity, GO:0000166=nucleotide binding, GO:0016301=kinase activity, GO:0003824=catalytic activity	GO:0043227=membrane-bounded organelle, GO:0043226=organelle, GO:0005634=nucleus, GO:0043231=intracellular membrane-bounded organelle, GO:0043229=intracellular organelle
AFI30990	chr1	30640861	30669145	-	Nim1-2	Eumetazoa	16.8182580973392	Afi.09hpf	minor15				GO:0035556=intracellular signal transduction, GO:0050789=regulation of biological process, GO:0009987=cellular process, GO:0050896=response to stimulus, GO:0044238=primary metabolic process	GO:0017076=purine nucleotide binding, GO:0032555=purine ribonucleotide binding, GO:0016772=transferase activity, transferring phosphorus-containing groups, GO:0000287=magnesium ion binding, GO:0004674=protein serine/threonine kinase activity	GO:0043226=organelle, GO:0005737=cytoplasm, GO:0005634=nucleus, GO:0043229=intracellular organelle, GO:0005622=intracellular anatomical structure
AFI31499	chr1	30723495	30772739	-	Midna	Metazoa	148.654340776219	Afi.39hpf	A3				GO:0044257=cellular protein catabolic process, GO:0006807=nitrogen compound metabolic process, GO:0009987=cellular process, GO:0006508=proteolysis, GO:0044237=cellular metabolic process		GO:0043229=intracellular organelle, GO:0043227=membrane-bounded organelle, GO:0043226=organelle, GO:0005622=intracellular anatomical structure, GO:0005634=nucleus
AFI29903	chr1	30946418	30958522	-	Par14-25	cellular organisms	1.10015401268031	regen_1D	minor19			PF01661.19:Macro
AFI31549	chr1	30964543	30984087	+	Eaa1	cellular organisms	2.67305927288451	regen_1D	A2			PF00375.16:SDF
AFI29950	chr1	31019002	31043223	-	Nltp	cellular organisms	27.1531112045102	adult_arm	A7			PF02803.16:Thiolase_C,PF02036.15:SCP2,PF00108.21:Thiolase_N	GO:0009058=biosynthetic process, GO:0050920=regulation of chemotaxis, GO:2000026=regulation of multicellular organismal development, GO:0046907=intracellular transport, GO:0009893=positive regulation of metabolic process	GO:0005102=signaling receptor binding, GO:0032555=purine ribonucleotide binding, GO:0036094=small molecule binding, GO:0005504=fatty acid binding, GO:0008525=phosphatidylcholine transporter activity	GO:0005737=cytoplasm, GO:0019898=extrinsic component of membrane, GO:0031967=organelle envelope, GO:0031974=membrane-enclosed lumen, GO:0043226=organelle
AFI31635	chr1	31131143	31625867	+	Anprb-13	cellular organisms	1.80620228792341	regen_0D	minor1		kinase	PF00211.18:Guanylate_cyc,PF07701.12:HNOBA,PF07714.15:Pkinase_Tyr
AFI31766	chr1	31638320	31677090	+	Teff2	Eukaryota	28.5993927341813	regen_0D	minor4	3d.Distal_down,5d.Distal_down		PF07648.13:Kazal_2
AFI30879	chr1	31699743	31722214	-	Ytdc1	cellular organisms	163.471212986921	Afi.09hpf	A7			PF04146.13:YTH	GO:0051234=establishment of localization, GO:0044237=cellular metabolic process, GO:0051236=establishment of RNA localization, GO:0050658=RNA transport, GO:0006403=RNA localization	GO:0005488=binding, GO:0036002=pre-mRNA binding, GO:0003676=nucleic acid binding, GO:0097159=organic cyclic compound binding, GO:0003729=mRNA binding	GO:0005654=nucleoplasm, GO:0016607=nuclear speck, GO:0043231=intracellular membrane-bounded organelle, GO:0071944=cell periphery, GO:0070013=intracellular organelle lumen
AFI30430	chr1	31729151	31739608	-	Unchar_13185	Metazoa	20.8880832822831	Afi.27hpf.SU5402	minor12			PF00169.27:PH	GO:0006996=organelle organization, GO:0007032=endosome organization, GO:0050789=regulation of biological process, GO:0009987=cellular process, GO:0008152=metabolic process		GO:0005768=endosome, GO:0031410=cytoplasmic vesicle, GO:0031984=organelle subcompartment, GO:0012505=endomembrane system, GO:0098791=Golgi apparatus subcompartment
AFI30517	chr1	31739793	31755874	+	Fggy-2	cellular organisms	30.1563307400913	Pluteus	A1	5d.Distal_down		PF02782.14:FGGY_C,PF00370.19:FGGY_N	GO:0044262=cellular carbohydrate metabolic process, GO:0005996=monosaccharide metabolic process, GO:0016310=phosphorylation, GO:0060249=anatomical structure homeostasis, GO:0065007=biological regulation	GO:0019200=carbohydrate kinase activity, GO:0016740=transferase activity, GO:0003824=catalytic activity, GO:0016772=transferase activity, transferring phosphorus-containing groups, GO:0016301=kinase activity
AFI31403	chr1	31762583	31912683	-	Ptprd-9	cellular organisms	49.160076934934	Afi.27hpf.FSW	A8			PF00041.19:fn3,PF00102.25:Y_phosphatase,PF07679.14:I-set,PF13927.4:Ig_3	GO:0044237=cellular metabolic process, GO:0048667=cell morphogenesis involved in neuron differentiation, GO:0120039=plasma membrane bounded cell projection morphogenesis, GO:0030030=cell projection organization, GO:0032502=developmental process	GO:0140096=catalytic activity, acting on a protein, GO:0050839=cell adhesion molecule binding, GO:0005515=protein binding, GO:0016787=hydrolase activity, GO:0016791=phosphatase activity	GO:0009925=basal plasma membrane, GO:0071944=cell periphery, GO:0098590=plasma membrane region, GO:0070161=anchoring junction, GO:0031224=intrinsic component of membrane
AFI29717	chr1	32047345	32057479	+	Tsp1-7	cellular organisms	4.69862047396341	Afi.18hpf	minor17			PF00090.17:TSP_1
AFI31444	chr1	32057862	32085584	+	Cadn-4	cellular organisms	3.57976895510587	Afi.18hpf	minor18			PF00090.17:TSP_1
AFI30325	chr1	32113125	32136325	-	Fggy-1	cellular organisms	3.65659797974226	Afi.09hpf	A6			PF02782.14:FGGY_C,PF00370.19:FGGY_N	GO:0009987=cellular process, GO:0019725=cellular homeostasis, GO:0065008=regulation of biological quality, GO:0006796=phosphate-containing compound metabolic process, GO:0042592=homeostatic process	GO:0016773=phosphotransferase activity, alcohol group as acceptor, GO:0016772=transferase activity, transferring phosphorus-containing groups, GO:0016301=kinase activity, GO:0019200=carbohydrate kinase activity, GO:0003824=catalytic activity
AFI30131	chr1	32141625	32162220	+	Sptc1	cellular organisms	62.155782327223	Afi.27hpf.DMSO	A8			PF00155.19:Aminotran_1_2	GO:0045197=establishment or maintenance of epithelial cell apical/basal polarity, GO:0044238=primary metabolic process, GO:0009891=positive regulation of biosynthetic process, GO:0019222=regulation of metabolic process, GO:0046165=alcohol biosynthetic process	GO:0003824=catalytic activity, GO:0016409=palmitoyltransferase activity, GO:0016747=acyltransferase activity, transferring groups other than amino-acyl groups, GO:0016746=acyltransferase activity, GO:0016740=transferase activity	GO:0032991=protein-containing complex, GO:0042175=nuclear outer membrane-endoplasmic reticulum membrane network, GO:0043226=organelle, GO:1902494=catalytic complex, GO:1990234=transferase complex
AFI30999	chr1	32172282	32182062	-	Unchar_13422	Metazoa	44.1372628077859	regen_1D	A3			PF00025.19:Arf,PF12937.5:F-box-like	GO:0009893=positive regulation of metabolic process, GO:0050896=response to stimulus, GO:0009889=regulation of biosynthetic process, GO:0008285=negative regulation of cell population proliferation, GO:0070647=protein modification by small protein conjugation or removal	GO:0042803=protein homodimerization activity, GO:0005488=binding, GO:0003824=catalytic activity, GO:0005515=protein binding, GO:0061630=ubiquitin protein ligase activity	GO:0005829=cytosol, GO:1990234=transferase complex, GO:0000151=ubiquitin ligase complex, GO:0005737=cytoplasm, GO:0031461=cullin-RING ubiquitin ligase complex
AFI30337	chr1	32182046	32186785	+	Rl37	cellular organisms	46251.8644295925	Pluteus	A5			PF01907.17:Ribosomal_L37e	GO:1901361=organic cyclic compound catabolic process, GO:0008104=protein localization, GO:0090304=nucleic acid metabolic process, GO:0010467=gene expression, GO:0051234=establishment of localization	GO:0097159=organic cyclic compound binding, GO:0005198=structural molecule activity, GO:0019838=growth factor binding, GO:0003735=structural constituent of ribosome, GO:1901363=heterocyclic compound binding	GO:1990904=ribonucleoprotein complex, GO:0043229=intracellular organelle, GO:0044391=ribosomal subunit, GO:0005737=cytoplasm, GO:0022625=cytosolic large ribosomal subunit
AFI29986	chr1	32191720	32222127	-	Armc7	Eukaryota	362.406139650399	Pluteus	minor18					GO:0019902=phosphatase binding, GO:0005515=protein binding, GO:0019899=enzyme binding, GO:0050839=cell adhesion molecule binding, GO:0019903=protein phosphatase binding	GO:0032991=protein-containing complex, GO:0043231=intracellular membrane-bounded organelle, GO:0071944=cell periphery, GO:0005886=plasma membrane, GO:0098797=plasma membrane protein complex
AFI29864	chr1	32284111	32374157	+	Unchar_12945	Possible contamination or HGT	0.348103806563332	Afi.27hpf.SU5402	minor1			PF03160.12:Calx-beta
AFI30578	chr1	32377338	32425801	+	Frem2-26	cellular organisms	0.304548296059995	Afi.18hpf	minor7			PF03160.12:Calx-beta,PF07645.13:EGF_CA
AFI30489	chr1	32490220	32508701	+	Unchar_13208	Eumetazoa	4.0374333466643	regen_3D	A5			PF00619.19:CARD
AFI30112	chr1	32521063	32559549	+	Trpm2-18	Eukaryota	1.95826921204447	regen_3D	minor19			PF00595.22:PDZ,PF00520.29:Ion_trans	GO:0007275=multicellular organism development, GO:0010646=regulation of cell communication, GO:0051046=regulation of secretion, GO:0070509=calcium ion import, GO:0032504=multicellular organism reproduction	GO:0022836=gated channel activity, GO:0046873=metal ion transmembrane transporter activity, GO:0022803=passive transmembrane transporter activity, GO:0005262=calcium channel activity, GO:0046872=metal ion binding	GO:0031224=intrinsic component of membrane, GO:0016020=membrane, GO:0042995=cell projection, GO:0031410=cytoplasmic vesicle, GO:0009897=external side of plasma membrane
AFI31779	chr1	32587222	32596984	+	Npt2b-3	cellular organisms	436.085906042269	Afi.09hpf	A7			PF02690.13:Na_Pi_cotrans	GO:0032870=cellular response to hormone stimulus, GO:0046849=bone remodeling, GO:0042221=response to chemical, GO:0016043=cellular component organization, GO:1901564=organonitrogen compound metabolic process	GO:0015081=sodium ion transmembrane transporter activity, GO:0043167=ion binding, GO:0043168=anion binding, GO:0046872=metal ion binding, GO:0008324=cation transmembrane transporter activity	GO:0031982=vesicle, GO:0120025=plasma membrane bounded cell projection, GO:0097708=intracellular vesicle, GO:0016020=membrane, GO:0016021=integral component of membrane
AFI31811	chr1	32627577	32683593	+	Pygb	cellular organisms	286.418578644113	regen_0D	A8			PF00343.18:Phosphorylase	GO:0001775=cell activation, GO:0080090=regulation of primary metabolic process, GO:0009894=regulation of catabolic process, GO:0006873=cellular ion homeostasis, GO:0042593=glucose homeostasis	GO:0000166=nucleotide binding, GO:0032553=ribonucleotide binding, GO:0030246=carbohydrate binding, GO:0031406=carboxylic acid binding, GO:0042802=identical protein binding	GO:0005737=cytoplasm, GO:0120025=plasma membrane bounded cell projection, GO:0099503=secretory vesicle, GO:0097708=intracellular vesicle, GO:0099512=supramolecular fiber
AFI29762	chr1	32694592	32767277	-	Hif1a	cellular organisms	111.758064804805	adult_arm	A3		signalling	PF11413.6:HIF-1,PF00989.23:PAS,PF14598.4:PAS_11	GO:0043085=positive regulation of catalytic activity, GO:0033554=cellular response to stress, GO:0065008=regulation of biological quality, GO:0030705=cytoskeleton-dependent intracellular transport, GO:0071219=cellular response to molecule of bacterial origin	GO:0051427=hormone receptor binding, GO:0044389=ubiquitin-like protein ligase binding, GO:0003690=double-stranded DNA binding, GO:0046914=transition metal ion binding, GO:0003700=DNA-binding transcription factor activity	GO:0005737=cytoplasm, GO:0016604=nuclear body, GO:0043226=organelle, GO:0043229=intracellular organelle, GO:0005654=nucleoplasm
AFI30741	chr1	32799861	32801998	+	Unchar_13320	Eumetazoa	24.1743089032105	Afi.18hpf	minor6
AFI32009	chr1	32808825	32810193	-	Unchar_13815	cellular organisms	13.3302056426475	Afi.27hpf.SU5402	minor17
AFI31520	chr1	32810327	32815683	-	Unchar_13630	Possible contamination or HGT	1.60779272338402	Afi.27hpf.DMSO	minor7		TF	PF05485.10:THAP
AFI30622	chr1	32825270	32850178	-	Btbd7	Eumetazoa	7.79087834442868	Afi.18hpf	minor18			PF07707.13:BACK	GO:0065007=biological regulation, GO:0051239=regulation of multicellular organismal process, GO:2000026=regulation of multicellular organismal development, GO:0050793=regulation of developmental process, GO:0022603=regulation of anatomical structure morphogenesis		GO:0005634=nucleus, GO:0043226=organelle, GO:0043231=intracellular membrane-bounded organelle, GO:0043227=membrane-bounded organelle, GO:0005622=intracellular anatomical structure
AFI31289	chr1	32908976	32947573	+	Unchar_13540	Metazoa	1.15742606803735	regen_1D	A1			PF00041.19:fn3
AFI31647	chr1	32954160	32958930	+	Unchar_13683	cellular organisms	2.26132525914189	regen_0D	A2		immune	PF13676.4:TIR_2
AFI29796	chr1	32963538	32983009	-	Agrg7-4	cellular organisms	3.04862256876556	regen_0D	A2		immune	PF01825.19:GPS,PF00002.22:7tm_2,PF01471.16:PG_binding_1,PF00413.22:Peptidase_M10
AFI31553	chr1	33012522	33071417	-	Ace-10	cellular organisms	9.58486681090769	regen_0D	minor19			PF01401.16:Peptidase_M2	GO:0050794=regulation of cellular process, GO:0042326=negative regulation of phosphorylation, GO:0044237=cellular metabolic process, GO:0051171=regulation of nitrogen compound metabolic process, GO:0051130=positive regulation of cellular component organization	GO:0008233=peptidase activity, GO:0005488=binding, GO:0043169=cation binding, GO:0016787=hydrolase activity, GO:0004180=carboxypeptidase activity	GO:0031253=cell projection membrane, GO:0005615=extracellular space, GO:0120025=plasma membrane bounded cell projection, GO:0005886=plasma membrane, GO:0098857=membrane microdomain
AFI31117	chr1	33044894	33049429	+	Unchar_13474	Amphiura filiformis	83.5234549964713	regen_0D	A2
AFI30837	chr1	33089701	33115689	+	Wdr18	cellular organisms	22.6268226225506	Afi.27hpf.DMSO	A5	3d.Distal_up		PF00400.30:WD40	GO:0000003=reproduction, GO:0044237=cellular metabolic process, GO:0071704=organic substance metabolic process, GO:0044703=multi-organism reproductive process, GO:0009987=cellular process		GO:0043233=organelle lumen, GO:0043229=intracellular organelle, GO:0043231=intracellular membrane-bounded organelle, GO:0070013=intracellular organelle lumen, GO:0031974=membrane-enclosed lumen
AFI30510	chr1	33125528	33140726	-	Rnf11	cellular organisms	115.563412747206	Afi.18hpf	minor18			PF13639.4:zf-RING_2	GO:0010498=proteasomal protein catabolic process, GO:0044257=cellular protein catabolic process, GO:0009057=macromolecule catabolic process, GO:0043170=macromolecule metabolic process, GO:0030163=protein catabolic process	GO:0005488=binding, GO:1901363=heterocyclic compound binding, GO:0097159=organic cyclic compound binding, GO:0004842=ubiquitin-protein transferase activity, GO:0043167=ion binding	GO:0031410=cytoplasmic vesicle, GO:1902494=catalytic complex, GO:0012505=endomembrane system, GO:0005634=nucleus, GO:0032991=protein-containing complex
AFI30113	chr1	33146632	33157939	-	Aster	Eukaryota	457.929166189063	Afi.18hpf	A6			PF03669.11:UPF0139
AFI31793	chr1	33158213	33174391	+	Pt100	Possible contamination or HGT	148.793606852466	Afi.39hpf	A6			PF09803.7:DUF2346
AFI31801	chr1	33180424	33193242	+	Unchar_13732	Deuterostomia	2.38602624715135	adult_arm	minor1
AFI29757	chr1	33193285	33247785	+	Hyal-82	cellular organisms	4.67449650640162	regen_0D	minor4	5d.Distal_down	immune	PF00008.25:EGF,PF12661.5:hEGF,PF02494.14:HYR
AFI31286	chr1	33259412	33269348	-	Unchar_13539	Bilateria	20.9565039709354	Afi.09hpf	A9
AFI30735	chr1	33269395	33276724	-	Ep15r-1	cellular organisms	22.0887890374081	Afi.09hpf	A9			PF12763.5:EF-hand_4	GO:0050789=regulation of biological process, GO:0009966=regulation of signal transduction, GO:0022607=cellular component assembly, GO:0008283=cell population proliferation, GO:0009893=positive regulation of metabolic process	GO:0005488=binding, GO:0005515=protein binding, GO:0031593=polyubiquitin modification-dependent protein binding, GO:0042802=identical protein binding, GO:0140030=modification-dependent protein binding	GO:0098797=plasma membrane protein complex, GO:0005886=plasma membrane, GO:0030117=membrane coat, GO:0045178=basal part of cell, GO:0009925=basal plasma membrane
AFI31999	chr1	33276809	33310766	-	Ep15r-2	cellular organisms	20.0502965927768	Afi.09hpf	A9			PF12763.5:EF-hand_4	GO:0023052=signaling, GO:0010646=regulation of cell communication, GO:0048583=regulation of response to stimulus, GO:0010648=negative regulation of cell communication, GO:0016043=cellular component organization		GO:0098797=plasma membrane protein complex, GO:0005886=plasma membrane, GO:0005737=cytoplasm, GO:0098796=membrane protein complex, GO:0005905=clathrin-coated pit
AFI29970	chr1	33337805	33347494	+	C163b-8	cellular organisms	1.20733854957739	regen_3D	A4		immune	PF00530.16:SRCR,PF00059.19:Lectin_C
AFI30850	chr1	33355266	33369871	-	Arsi-22	cellular organisms	8.21434567123787	Afi.09hpf	minor6			PF00884.21:Sulfatase	GO:0031667=response to nutrient levels, GO:1901136=carbohydrate derivative catabolic process, GO:0009628=response to abiotic stimulus, GO:0006928=movement of cell or subcellular component, GO:0044237=cellular metabolic process	GO:0003824=catalytic activity, GO:0016787=hydrolase activity, GO:0016788=hydrolase activity, acting on ester bonds	GO:0043227=membrane-bounded organelle, GO:0005739=mitochondrion, GO:0043231=intracellular membrane-bounded organelle, GO:0009986=cell surface, GO:0005783=endoplasmic reticulum
AFI30497	chr1	33399161	33407806	-	Unchar_13214	Eumetazoa	6.29008574095195	regen_1D	minor7
AFI30107	chr1	33484790	33492717	+	Tlx3	Metazoa	1.27138541835877	regen_0D	minor1		TF	PF00046.27:Homeobox	GO:0030182=neuron differentiation, GO:0016070=RNA metabolic process, GO:0006366=transcription by RNA polymerase II, GO:0001707=mesoderm formation, GO:0045893=positive regulation of transcription, DNA-templated	GO:0003700=DNA-binding transcription factor activity, GO:0043565=sequence-specific DNA binding, GO:0000981=DNA-binding transcription factor activity, RNA polymerase II-specific, GO:1901363=heterocyclic compound binding, GO:0001228=DNA-binding transcription activator activity, RNA polymerase II-specific	GO:0005737=cytoplasm, GO:0032991=protein-containing complex, GO:0043229=intracellular organelle, GO:0043231=intracellular membrane-bounded organelle, GO:0005622=intracellular anatomical structure
AFI31785	chr1	33519198	33526387	+	Unchar_13728	Eukaryota	76.7407092588599	Pluteus	A7			PF09415.8:CENP-X	GO:0000280=nuclear division, GO:0006261=DNA-dependent DNA replication, GO:0050789=regulation of biological process, GO:0031396=regulation of protein ubiquitination, GO:0007127=meiosis I	GO:0097159=organic cyclic compound binding, GO:0003677=DNA binding, GO:1901363=heterocyclic compound binding, GO:0003676=nucleic acid binding, GO:0003690=double-stranded DNA binding	GO:0043229=intracellular organelle, GO:0005634=nucleus, GO:0005622=intracellular anatomical structure, GO:0070013=intracellular organelle lumen, GO:0043240=Fanconi anaemia nuclear complex
AFI31818	chr1	33528620	33539740	+	Gde1-2	cellular organisms	73.0358987630226	Afi.18hpf	A1			PF03009.15:GDPD	GO:0050896=response to stimulus, GO:0046503=glycerolipid catabolic process, GO:0006066=alcohol metabolic process, GO:0022008=neurogenesis, GO:0048731=system development	GO:0004620=phospholipase activity, GO:0052689=carboxylic ester hydrolase activity, GO:0016787=hydrolase activity, GO:0004622=lysophospholipase activity, GO:0008081=phosphoric diester hydrolase activity	GO:0031224=intrinsic component of membrane, GO:0031226=intrinsic component of plasma membrane, GO:0016021=integral component of membrane, GO:0005887=integral component of plasma membrane, GO:0071944=cell periphery
AFI29769	chr1	33543908	33546060	+	Unchar_12913	Amphiura filiformis	43.2340071860889	Afi.09hpf	minor15
AFI31293	chr1	33546127	33553595	+	Gde1-1	cellular organisms	31.3331284720728	Afi.09hpf	A7			PF03009.15:GDPD	GO:0048468=cell development, GO:0009653=anatomical structure morphogenesis, GO:0046503=glycerolipid catabolic process, GO:0006807=nitrogen compound metabolic process, GO:0071704=organic substance metabolic process	GO:0016298=lipase activity, GO:0008081=phosphoric diester hydrolase activity, GO:0004622=lysophospholipase activity, GO:0016788=hydrolase activity, acting on ester bonds, GO:0004620=phospholipase activity	GO:0005887=integral component of plasma membrane, GO:0071944=cell periphery, GO:0016020=membrane, GO:0031224=intrinsic component of membrane, GO:0016021=integral component of membrane
AFI30752	chr1	33561143	33564731	-	Unchar_13325	cellular organisms	416.836200180061	Pluteus	minor17			PF08212.10:Lipocalin_2
AFI29846	chr1	33566263	33623429	+	Hnmt-9	cellular organisms	2.28266381751704	Afi.27hpf.DMSO	minor6			PF13489.4:Methyltransf_23
AFI30812	chr1	33637412	33643260	-	Unchar_13346	Eumetazoa	0.985262868151003	regen_0D	minor17			PF13489.4:Methyltransf_23
AFI31220	chr1	33646334	33655028	+	Hnmt-11	Eumetazoa	1.61207906744922	adult_arm	A7			PF13489.4:Methyltransf_23
AFI30312	chr1	33672433	33676067	+	Hnmt-10	cellular organisms	1.3302798607758	regen_0D	minor19			PF13489.4:Methyltransf_23
AFI32025	chr1	33683192	33688757	-	Ace-12	cellular organisms	2.06871311205681	regen_0D	A1			PF01401.16:Peptidase_M2	GO:0050794=regulation of cellular process, GO:0019953=sexual reproduction, GO:0042127=regulation of cell population proliferation, GO:0045860=positive regulation of protein kinase activity, GO:0050877=nervous system process	GO:0043169=cation binding, GO:0008238=exopeptidase activity, GO:0017171=serine hydrolase activity, GO:0043168=anion binding, GO:0019900=kinase binding	GO:0005903=brush border, GO:0031253=cell projection membrane, GO:0045178=basal part of cell, GO:0043227=membrane-bounded organelle, GO:0031410=cytoplasmic vesicle
AFI30202	chr1	33689059	33701648	-	Ace-5	cellular organisms	2.21078208122295	Afi.39hpf	minor18			PF01401.16:Peptidase_M2	GO:0051129=negative regulation of cellular component organization, GO:0019220=regulation of phosphate metabolic process, GO:0031323=regulation of cellular metabolic process, GO:1901564=organonitrogen compound metabolic process, GO:0033500=carbohydrate homeostasis	GO:0001664=G protein-coupled receptor binding, GO:0051019=mitogen-activated protein kinase binding, GO:0019900=kinase binding, GO:0005102=signaling receptor binding, GO:0004175=endopeptidase activity	GO:0120025=plasma membrane bounded cell projection, GO:0005929=cilium, GO:0043226=organelle, GO:0001669=acrosomal vesicle, GO:0031224=intrinsic component of membrane
AFI31277	chr1	33706220	33719209	-	Ace-8	cellular organisms	3.24943774682029	regen_0D	minor4			PF01401.16:Peptidase_M2	GO:0033036=macromolecule localization, GO:0050877=nervous system process, GO:0048609=multicellular organismal reproductive process, GO:0010629=negative regulation of gene expression, GO:1901888=regulation of cell junction assembly	GO:0043169=cation binding, GO:0043168=anion binding, GO:0008238=exopeptidase activity, GO:0008092=cytoskeletal protein binding, GO:0004175=endopeptidase activity	GO:0043229=intracellular organelle, GO:0012505=endomembrane system, GO:0016323=basolateral plasma membrane, GO:0036126=sperm flagellum, GO:0031514=motile cilium
AFI29657	chr1	33726614	33730426	-	Ace-3	cellular organisms	146.438877357187	Afi.27hpf.FSW	A5			PF01401.16:Peptidase_M2	GO:0051241=negative regulation of multicellular organismal process, GO:0051962=positive regulation of nervous system development, GO:0044093=positive regulation of molecular function, GO:0031347=regulation of defense response, GO:0030218=erythrocyte differentiation	GO:0005515=protein binding, GO:0005102=signaling receptor binding, GO:0001664=G protein-coupled receptor binding, GO:0016787=hydrolase activity, GO:0005488=binding	GO:0005768=endosome, GO:0005615=extracellular space, GO:0005773=vacuole, GO:0009925=basal plasma membrane, GO:0005622=intracellular anatomical structure
AFI31309	chr1	33730487	33740603	-	Ace-9	cellular organisms	133.100445223747	Afi.27hpf.FSW	A5			PF01401.16:Peptidase_M2	GO:0042325=regulation of phosphorylation, GO:0043549=regulation of kinase activity, GO:0051924=regulation of calcium ion transport, GO:0002682=regulation of immune system process, GO:0034762=regulation of transmembrane transport	GO:0004177=aminopeptidase activity, GO:0005102=signaling receptor binding, GO:0008238=exopeptidase activity, GO:0003824=catalytic activity, GO:0008233=peptidase activity	GO:0005773=vacuole, GO:0005622=intracellular anatomical structure, GO:0005764=lysosome, GO:0005576=extracellular region, GO:0005615=extracellular space
AFI30505	chr1	33741985	33792985	-	Ace-6	cellular organisms	51.1779786795085	Pluteus	minor18			PF01401.16:Peptidase_M2
AFI30521	chr1	34043212	34052112	-	Unchar_13219	cellular organisms	56.4855058186051	Afi.18hpf	minor7			PF07801.9:DUF1647
AFI31128	chr1	34067073	34150066	+	C42s2	Opisthokonta	239.912226692389	Afi.09hpf	A3				GO:0050896=response to stimulus, GO:0048583=regulation of response to stimulus, GO:0010646=regulation of cell communication, GO:0046578=regulation of Ras protein signal transduction, GO:0065007=biological regulation	GO:0005488=binding, GO:0031267=small GTPase binding, GO:0005515=protein binding, GO:0019899=enzyme binding, GO:0005198=structural molecule activity	GO:0005737=cytoplasm, GO:0005622=intracellular anatomical structure, GO:0005856=cytoskeleton, GO:0016020=membrane, GO:0071944=cell periphery
AFI31447	chr1	34248718	34253462	+	Unchar_13603	Amphiura filiformis	11.0359890217079	regen_1D	minor17
AFI31632	chr1	34262981	34268394	+	Unchar_13678	Amphiura filiformis	15.1876615350044	Pluteus	minor4
AFI32007	chr1	34293314	34297605	-	Klhdb-5	cellular organisms	3.75280743893591	Afi.09hpf	A5			PF13964.4:Kelch_6,PF00651.29:BTB,PF07707.13:BACK
AFI30038	chr1	34301284	34411843	+	Unchar_13017	cellular organisms	2.41690072298827	Afi.09hpf	A2			PF12947.5:EGF_3,PF07645.13:EGF_CA
AFI32014	chr1	34412077	34469995	+	Muc4-6	Metazoa	7.77865898974248	regen_0D	A3			PF12947.5:EGF_3,PF07645.13:EGF_CA
AFI31564	chr1	34505106	34506045	+	Tlrn1	Opisthokonta	34.9719730976027	Afi.18hpf	minor1					GO:0003779=actin binding, GO:0005488=binding, GO:0005515=protein binding, GO:0008092=cytoskeletal protein binding
AFI31423	chr1	34581396	34640929	-	Epg5	Eukaryota	2.60268446055018	adult_arm	A2				GO:0006810=transport, GO:0051234=establishment of localization, GO:0051179=localization, GO:0051649=establishment of localization in cell, GO:0008152=metabolic process		GO:0005622=intracellular anatomical structure, GO:0005737=cytoplasm
AFI29862	chr1	34641018	34655831	-	Unchar_12944	Eumetazoa	4.4249131265366	Pluteus	minor1
AFI29783	chr1	34675888	34678691	-	S2535	cellular organisms	10.3921768253335	Afi.09hpf	A3			PF00153.25:Mito_carr	GO:0006839=mitochondrial transport, GO:0051179=localization, GO:0051234=establishment of localization, GO:0006810=transport, GO:0055085=transmembrane transport	GO:0005215=transporter activity, GO:0022857=transmembrane transporter activity	GO:0005743=mitochondrial inner membrane, GO:0005622=intracellular anatomical structure, GO:0005739=mitochondrion, GO:0043226=organelle, GO:0043229=intracellular organelle
AFI30018	chr1	34685168	34719912	+	Unchar_13006	Eumetazoa	79.7504757435659	regen_0D	A2			PF13695.4:zf-3CxxC	GO:0051641=cellular localization, GO:0050877=nervous system process, GO:0009987=cellular process, GO:0071705=nitrogen compound transport, GO:0016043=cellular component organization	GO:0001664=G protein-coupled receptor binding, GO:0005102=signaling receptor binding, GO:0005488=binding, GO:0005515=protein binding	GO:0005622=intracellular anatomical structure, GO:0005737=cytoplasm, GO:0009986=cell surface
AFI30004	chr1	34751289	34759004	-	Nadl2	cellular organisms	9.45472605660616	adult_arm	minor4			PF04253.13:TFR_dimer
AFI29817	chr1	34759090	34788652	-	Folh1-5	cellular organisms	9.07826621021293	adult_arm	minor6			PF04389.15:Peptidase_M28	GO:0043170=macromolecule metabolic process, GO:1901564=organonitrogen compound metabolic process, GO:0044238=primary metabolic process, GO:0071704=organic substance metabolic process, GO:0019538=protein metabolic process	GO:0008237=metallopeptidase activity, GO:0016787=hydrolase activity, GO:0140096=catalytic activity, acting on a protein, GO:0003824=catalytic activity, GO:0004180=carboxypeptidase activity	GO:0016020=membrane
AFI31184	chr1	34842925	34847881	-	Unchar_13500	Bilateria	14.6950497404202	Afi.09hpf	A9		TF	PF13912.4:zf-C2H2_6,PF00096.24:zf-C2H2
AFI29789	chr1	34853208	34855614	-	Unchar_12921	Amphiura filiformis	7.93686944808048	Afi.09hpf	A8
AFI30048	chr1	34855775	34864208	-	Unchar_13021	Amphiura filiformis	10.4680418214121	Afi.09hpf	minor16		TF
AFI31219	chr1	34923088	34926214	+	Zn516	Opisthokonta	13.2146707836069	Afi.09hpf	A8		TF
AFI30691	chr1	34927232	34960459	+	Krup	cellular organisms	19.9146879122863	Afi.09hpf	A7		TF	PF12874.5:zf-met,PF13894.4:zf-C2H2_4
AFI30602	chr1	34960518	34967518	+	Unchar_13253	Amphiura filiformis	239.623500704689	Pluteus	A8
AFI31491	chr1	35000360	35084010	+	Tgbr3	cellular organisms	22.0423050362056	regen_0D	A2			PF00100.21:Zona_pellucida
AFI30366	chr1	35019361	35043543	-	Unchar_13155	cellular organisms	8.74315836803607	regen_0D	A5			PF00583.23:Acetyltransf_1
AFI30705	chr1	35090259	35107058	+	Unchar_13305	cellular organisms	9.10674768676518	regen_0D	A2			PF00100.21:Zona_pellucida
AFI32019	chr1	35112011	35191878	+	Adda-2	cellular organisms	109.654468230702	adult_arm	minor1			PF00596.19:Aldolase_II	GO:0007049=cell cycle, GO:0007610=behavior, GO:0032990=cell part morphogenesis, GO:0007281=germ cell development, GO:0048666=neuron development	GO:0044877=protein-containing complex binding, GO:0005515=protein binding, GO:0008092=cytoskeletal protein binding, GO:0003779=actin binding, GO:0051015=actin filament binding	GO:0005886=plasma membrane, GO:0043228=non-membrane-bounded organelle, GO:0016020=membrane, GO:0032279=asymmetric synapse, GO:0098984=neuron to neuron synapse
AFI30811	chr1	35191907	35202164	+	Addg	Eumetazoa	161.963733463549	adult_arm	minor1				GO:0048468=cell development, GO:0050789=regulation of biological process, GO:0006935=chemotaxis, GO:0050896=response to stimulus, GO:0120039=plasma membrane bounded cell projection morphogenesis	GO:0051015=actin filament binding, GO:0008092=cytoskeletal protein binding, GO:0005515=protein binding, GO:0005488=binding, GO:0044877=protein-containing complex binding	GO:0045202=synapse, GO:0043226=organelle, GO:0071944=cell periphery, GO:0005622=intracellular anatomical structure, GO:0014069=postsynaptic density
AFI31165	chr1	35217406	35245051	-	Unchar_13491	Eukaryota	8.65926250377186	Afi.27hpf.FSW	minor12				GO:0050896=response to stimulus, GO:0007017=microtubule-based process, GO:1901564=organonitrogen compound metabolic process, GO:0044085=cellular component biogenesis, GO:0070925=organelle assembly	GO:0015631=tubulin binding, GO:0005488=binding, GO:0008017=microtubule binding, GO:0008092=cytoskeletal protein binding, GO:0140030=modification-dependent protein binding	GO:0043229=intracellular organelle, GO:0005737=cytoplasm, GO:0043231=intracellular membrane-bounded organelle, GO:0043227=membrane-bounded organelle, GO:0032991=protein-containing complex
AFI31274	chr1	35259705	35280582	+	Eif3a	cellular organisms	95.6676566799862	Afi.09hpf	A6			PF01399.25:PCI	GO:0006412=translation, GO:0001932=regulation of protein phosphorylation, GO:0044085=cellular component biogenesis, GO:0044267=cellular protein metabolic process, GO:0019538=protein metabolic process	GO:1901363=heterocyclic compound binding, GO:0005515=protein binding, GO:0019899=enzyme binding, GO:0005198=structural molecule activity, GO:0097159=organic cyclic compound binding	GO:0070013=intracellular organelle lumen, GO:0005622=intracellular anatomical structure, GO:0005730=nucleolus, GO:0043231=intracellular membrane-bounded organelle, GO:0043227=membrane-bounded organelle
AFI31059	chr1	35283165	35284173	+	Unchar_13449	Amphiura filiformis	167.399274888881	Afi.09hpf	A6
AFI30384	chr1	35295227	35300497	-	Grpe1	cellular organisms	106.322919267149	Afi.18hpf	A6	3d.Distal_up,5d.Distal_up		PF01025.17:GrpE	GO:0071705=nitrogen compound transport, GO:0051179=localization, GO:0015031=protein transport, GO:0055085=transmembrane transport, GO:0006886=intracellular protein transport	GO:0017076=purine nucleotide binding, GO:0019899=enzyme binding, GO:0060589=nucleoside-triphosphatase regulator activity, GO:1901363=heterocyclic compound binding, GO:0098772=molecular function regulator	GO:0005743=mitochondrial inner membrane, GO:0005739=mitochondrion, GO:0005740=mitochondrial envelope, GO:0005622=intracellular anatomical structure, GO:0031975=envelope
AFI31052	chr1	35308730	35311428	-	Unchar_13443	cellular organisms	0.489482074917009	Pluteus	minor17			PF00078.25:RVT_1
AFI31506	chr1	35312049	35332456	+	Cfa58-2	cellular organisms	73.5618612392905	Afi.09hpf	minor18
AFI30809	chr1	35332500	35590283	+	Cfa58-1	cellular organisms	88.2253005646779	Afi.09hpf	A8
AFI31872	chr1	35669116	35693367	-	Unchar_13766	Eukaryota	5.77414210739494	Afi.27hpf.DMSO	minor12
AFI30706	chr1	35699333	35708579	+	Aup1	Eumetazoa	73.5626730402929	Afi.18hpf	A6
AFI31222	chr1	35751776	35772279	+	Unchar_13516	Eumetazoa	36.1544662470209	Pluteus	A4				GO:0007163=establishment or maintenance of cell polarity, GO:0048856=anatomical structure development, GO:0048646=anatomical structure formation involved in morphogenesis, GO:0044238=primary metabolic process, GO:0016043=cellular component organization	GO:0016740=transferase activity, GO:0016772=transferase activity, transferring phosphorus-containing groups, GO:0016773=phosphotransferase activity, alcohol group as acceptor, GO:0003824=catalytic activity, GO:0016301=kinase activity	GO:0030660=Golgi-associated vesicle membrane, GO:0031982=vesicle, GO:0043229=intracellular organelle, GO:0031410=cytoplasmic vesicle, GO:0005798=Golgi-associated vesicle
AFI31399	chr1	35772517	35801851	+	Pi4ka-4	Eumetazoa	4.96807911094155	Afi.27hpf.FSW	A9				GO:0044249=cellular biosynthetic process, GO:0065007=biological regulation, GO:0050789=regulation of biological process, GO:0030154=cell differentiation, GO:0016043=cellular component organization	GO:0016301=kinase activity, GO:0016740=transferase activity, GO:0016772=transferase activity, transferring phosphorus-containing groups, GO:0003824=catalytic activity, GO:0016773=phosphotransferase activity, alcohol group as acceptor	GO:0043227=membrane-bounded organelle, GO:0043229=intracellular organelle, GO:0030660=Golgi-associated vesicle membrane, GO:0071944=cell periphery, GO:0005886=plasma membrane
AFI31024	chr1	35801875	35806681	+	Pi4ka-2	Opisthokonta	12.0408457550085	Afi.27hpf.SU5402	minor15				GO:0006793=phosphorus metabolic process, GO:0006796=phosphate-containing compound metabolic process, GO:0022414=reproductive process, GO:0007015=actin filament organization, GO:0030029=actin filament-based process	GO:0016301=kinase activity, GO:0003824=catalytic activity, GO:0016773=phosphotransferase activity, alcohol group as acceptor, GO:0016772=transferase activity, transferring phosphorus-containing groups, GO:0016740=transferase activity	GO:0031982=vesicle, GO:0005798=Golgi-associated vesicle, GO:0016020=membrane, GO:0005737=cytoplasm, GO:0005886=plasma membrane
AFI30244	chr1	35807629	35818387	+	Pi4ka-1	Eukaryota	54.0045552121565	Pluteus	A2				GO:0044703=multi-organism reproductive process, GO:0009058=biosynthetic process, GO:0048609=multicellular organismal reproductive process, GO:0008654=phospholipid biosynthetic process, GO:0007009=plasma membrane organization	GO:0016772=transferase activity, transferring phosphorus-containing groups, GO:0016740=transferase activity, GO:0016301=kinase activity, GO:0016773=phosphotransferase activity, alcohol group as acceptor, GO:0003824=catalytic activity	GO:0016020=membrane, GO:0030660=Golgi-associated vesicle membrane, GO:0031410=cytoplasmic vesicle, GO:0071944=cell periphery, GO:0098588=bounding membrane of organelle
AFI31033	chr1	35820166	35877450	+	Pi4ka-3	cellular organisms	7.9306394274896	Afi.27hpf.SU5402	A9			PF00454.25:PI3_PI4_kinase,PF00613.18:PI3Ka	GO:0048869=cellular developmental process, GO:0040008=regulation of growth, GO:0050794=regulation of cellular process, GO:0007010=cytoskeleton organization, GO:0051239=regulation of multicellular organismal process	GO:0016301=kinase activity, GO:0003824=catalytic activity, GO:0016740=transferase activity, GO:0016772=transferase activity, transferring phosphorus-containing groups, GO:0016773=phosphotransferase activity, alcohol group as acceptor	GO:0043227=membrane-bounded organelle, GO:0005622=intracellular anatomical structure, GO:0030660=Golgi-associated vesicle membrane, GO:0098588=bounding membrane of organelle, GO:0031090=organelle membrane
AFI30062	chr1	35917008	35939049	+	Sncap	Eumetazoa	4.37849802425814	Pluteus	minor18			PF12796.5:Ank_2	GO:1901360=organic cyclic compound metabolic process, GO:1901564=organonitrogen compound metabolic process, GO:0019538=protein metabolic process, GO:0050794=regulation of cellular process, GO:0044267=cellular protein metabolic process	GO:0005515=protein binding, GO:0031625=ubiquitin protein ligase binding, GO:0019899=enzyme binding, GO:0005488=binding, GO:0042802=identical protein binding	GO:0031981=nuclear lumen, GO:1990904=ribonucleoprotein complex, GO:0008021=synaptic vesicle, GO:0098793=presynapse, GO:0031982=vesicle
AFI29826	chr1	35942853	35962266	+	Unchar_12933	Echinodermata	12.0333467373619	Pluteus	minor18
AFI30985	chr1	35962641	35966544	+	Unchar_13417	Echinodermata	5.24999705628658	Afi.18hpf	minor12
AFI30514	chr1	36056913	36082371	-	Dctp1	cellular organisms	11.1726344200889	Pluteus	A5	5d.Distal_up		PF12643.5:MazG-like	GO:0034655=nucleobase-containing compound catabolic process, GO:0008152=metabolic process, GO:0009117=nucleotide metabolic process, GO:0009605=response to external stimulus, GO:0006950=response to stress	GO:0005515=protein binding, GO:0042802=identical protein binding, GO:0043169=cation binding, GO:0016462=pyrophosphatase activity, GO:0046872=metal ion binding	GO:0043229=intracellular organelle, GO:0043227=membrane-bounded organelle, GO:0005737=cytoplasm, GO:0005739=mitochondrion, GO:0005622=intracellular anatomical structure
AFI30739	chr1	36085982	36102871	+	Ndus8	cellular organisms	130.220433734321	regen_3D	A6			PF12838.5:Fer4_7	GO:0033108=mitochondrial respiratory chain complex assembly, GO:0009123=nucleoside monophosphate metabolic process, GO:0043933=protein-containing complex subunit organization, GO:0034622=cellular protein-containing complex assembly, GO:0006950=response to stress	GO:0003824=catalytic activity, GO:0016491=oxidoreductase activity, GO:0016651=oxidoreductase activity, acting on NAD(P)H	GO:0070469=respirasome, GO:0098800=inner mitochondrial membrane protein complex, GO:0005737=cytoplasm, GO:0005743=mitochondrial inner membrane, GO:0043231=intracellular membrane-bounded organelle
AFI31146	chr1	36121211	36136186	+	Rn103	Eukaryota	8.86444902825465	Afi.18hpf	minor17			PF13639.4:zf-RING_2	GO:0006508=proteolysis, GO:0071704=organic substance metabolic process, GO:0050896=response to stimulus, GO:0019941=modification-dependent protein catabolic process, GO:0036503=ERAD pathway	GO:0140096=catalytic activity, acting on a protein, GO:0019787=ubiquitin-like protein transferase activity, GO:0004842=ubiquitin-protein transferase activity, GO:0003824=catalytic activity, GO:0016740=transferase activity	GO:0098827=endoplasmic reticulum subcompartment, GO:0012505=endomembrane system, GO:0043227=membrane-bounded organelle, GO:0043226=organelle, GO:0005737=cytoplasm
AFI30711	chr1	36155379	36155973	-	Unchar_13307	cellular organisms	30.2238631632642	adult_arm				PF13384.4:HTH_23,PF01498.16:HTH_Tnp_Tc3_2
AFI30993	chr1	36160134	36230957	-	Unchar_13419	Amphiura filiformis	32.486134897848	adult_arm	A1	5d.Distal_down
AFI30022	chr1	36177459	36257407	+	Sia8b-13	cellular organisms	116.76719338329	Pluteus	A1			PF00777.16:Glyco_transf_29	GO:0044249=cellular biosynthetic process, GO:0006464=cellular protein modification process, GO:0009100=glycoprotein metabolic process, GO:0034645=cellular macromolecule biosynthetic process, GO:0009247=glycolipid biosynthetic process	GO:0008373=sialyltransferase activity, GO:0016740=transferase activity, GO:0036094=small molecule binding, GO:0097367=carbohydrate derivative binding, GO:0031406=carboxylic acid binding	GO:0098791=Golgi apparatus subcompartment, GO:0097708=intracellular vesicle, GO:0098588=bounding membrane of organelle, GO:0031090=organelle membrane, GO:0005622=intracellular anatomical structure
AFI31887	chr1	36282885	36313663	+	Mipt3	cellular organisms	873.195685197058	Pluteus	A8			PF10243.7:MIP-T3	GO:0048729=tissue morphogenesis, GO:1902532=negative regulation of intracellular signal transduction, GO:0051234=establishment of localization, GO:0009653=anatomical structure morphogenesis, GO:0009892=negative regulation of metabolic process	GO:0015631=tubulin binding, GO:0005515=protein binding, GO:0008017=microtubule binding, GO:0005488=binding, GO:0005102=signaling receptor binding	GO:0005815=microtubule organizing center, GO:0005929=cilium, GO:0015630=microtubule cytoskeleton, GO:0030992=intraciliary transport particle B, GO:0120025=plasma membrane bounded cell projection
AFI31767	chr1	36320067	36340750	-	Dirc2-13	cellular organisms	8.88335829460792	Afi.27hpf.SU5402	minor18			PF07690.14:MFS_1			GO:0043231=intracellular membrane-bounded organelle, GO:0043227=membrane-bounded organelle, GO:0043229=intracellular organelle, GO:0043226=organelle, GO:0005622=intracellular anatomical structure
AFI31559	chr1	36340801	36348901	+	Asb1	Bilateria	8.49862948275792	adult_arm	minor17			PF12796.5:Ank_2,PF07525.14:SOCS_box	GO:0046661=male sex differentiation, GO:0048523=negative regulation of cellular process, GO:0048731=system development, GO:0019222=regulation of metabolic process, GO:0050794=regulation of cellular process		GO:0005737=cytoplasm, GO:0005622=intracellular anatomical structure, GO:0000151=ubiquitin ligase complex, GO:0032991=protein-containing complex, GO:1990234=transferase complex
AFI29888	chr1	36365242	36376919	+	Unchar_12957	Deuterostomia	10.5260785434122	Afi.09hpf	A6			PF02178.17:AT_hook
AFI31542	chr1	36378699	36397671	+	Unchar_13643	Amphiura filiformis	18.8754006868399	Afi.09hpf	A5
AFI30463	chr1	36408668	36591866	-	Gptc8	Eukaryota	85.2495274187841	Pluteus	minor1			PF01585.21:G-patch
AFI31749	chr1	36594865	36634386	+	Tfcp2	Opisthokonta	21.8017664689108	Afi.09hpf	A6		TF	PF04516.13:CP2	GO:0031326=regulation of cellular biosynthetic process, GO:0010556=regulation of macromolecule biosynthetic process, GO:0031323=regulation of cellular metabolic process, GO:0009889=regulation of biosynthetic process, GO:0050789=regulation of biological process	GO:0140110=transcription regulator activity, GO:0005488=binding, GO:0097159=organic cyclic compound binding, GO:0003700=DNA-binding transcription factor activity, GO:0003677=DNA binding	GO:0043226=organelle, GO:0005634=nucleus, GO:0043229=intracellular organelle, GO:0005622=intracellular anatomical structure, GO:0043227=membrane-bounded organelle
AFI31473	chr1	36652577	36824601	-	Clap1	cellular organisms	36.2537637281442	Afi.09hpf	minor1			PF12348.6:CLASP_N	GO:0048568=embryonic organ development, GO:0006928=movement of cell or subcellular component, GO:1903034=regulation of response to wounding, GO:0051047=positive regulation of secretion, GO:0050000=chromosome localization	GO:0032561=guanyl ribonucleotide binding, GO:0005515=protein binding, GO:0005525=GTP binding, GO:0000166=nucleotide binding, GO:0035639=purine ribonucleoside triphosphate binding	GO:0005876=spindle microtubule, GO:0005737=cytoplasm, GO:0042995=cell projection, GO:0030426=growth cone, GO:0012505=endomembrane system
AFI30654	chr1	36674769	36677186	+	Unchar_13279	Amphiura filiformis	2.42214893208149	regen_0D	minor4
AFI30150	chr1	36854334	36872576	-	Unchar_13063	Deuterostomia	4.08913830597754	Pluteus				PF01390.18:SEA
AFI30842	chr1	36942740	36947259	-	Unchar_13357	Deuterostomia	1.03360555406443	Pluteus				PF01390.18:SEA
AFI31951	chr1	37068559	37073244	-	Unchar_13793	Amphiura filiformis	0.266087622829396	Afi.09hpf				PF01390.18:SEA
AFI31979	chr1	37113287	37142282	+	Sem5b-2	cellular organisms	0.309416114878596	regen_0D				PF00090.17:TSP_1
AFI31209	chr1	37149982	37162597	-	S2544	cellular organisms	4.8056405565402	Afi.27hpf.FSW	A8			PF00153.25:Mito_carr	GO:0051179=localization, GO:0051234=establishment of localization, GO:0006810=transport, GO:0006839=mitochondrial transport, GO:0055085=transmembrane transport	GO:0005215=transporter activity, GO:0022857=transmembrane transporter activity	GO:0031975=envelope, GO:0043229=intracellular organelle, GO:0005739=mitochondrion, GO:0043226=organelle, GO:0005737=cytoplasm
AFI30853	chr1	37196988	37226019	+	Phb2	cellular organisms	157.303373108935	Afi.18hpf	A6	3d.Distal_up,5d.Distal_up		PF01145.23:Band_7	GO:2001141=regulation of RNA biosynthetic process, GO:0051247=positive regulation of protein metabolic process, GO:0051091=positive regulation of DNA-binding transcription factor activity, GO:0051179=localization, GO:0033993=response to lipid	GO:0005488=binding, GO:0005515=protein binding, GO:0005102=signaling receptor binding, GO:0033218=amide binding, GO:0051427=hormone receptor binding	GO:0031975=envelope, GO:0071944=cell periphery, GO:0031090=organelle membrane, GO:0031981=nuclear lumen, GO:0005622=intracellular anatomical structure
AFI31186	chr1	37234326	37259850	+	Agrg7-5	Eukaryota	37.1424791739159	regen_1D	A3	3d.Distal_up,3d.Proximal_up,5d.Proximal_up	immune	PF01825.19:GPS,PF00002.22:7tm_2
AFI30017	chr1	37273386	37310195	-	S35e2	cellular organisms	3.74770752542704	Pluteus	minor16			PF03151.14:TPT
AFI32015	chr1	37310034	37339477	+	Tf2h4	cellular organisms	9.30792593034309	Afi.18hpf	A7			PF03849.12:Tfb2	GO:1903506=regulation of nucleic acid-templated transcription, GO:0051345=positive regulation of hydrolase activity, GO:0044087=regulation of cellular component biogenesis, GO:0080090=regulation of primary metabolic process, GO:0043412=macromolecule modification	GO:0008047=enzyme activator activity, GO:0097159=organic cyclic compound binding, GO:0030234=enzyme regulator activity, GO:0003677=DNA binding, GO:0140110=transcription regulator activity	GO:0000439=transcription factor TFIIH core complex, GO:0031974=membrane-enclosed lumen, GO:0043229=intracellular organelle, GO:0030880=RNA polymerase complex, GO:0005654=nucleoplasm
AFI31831	chr1	37346132	37364468	-	Unchar_13749	Amphiura filiformis	60.530973408684	Afi.09hpf	minor6			PF10384.7:Scm3
AFI31422	chr1	37371315	37390861	+	Etfd	cellular organisms	20.3190778871524	Afi.39hpf	A7			PF05187.11:ETF_QO,PF07992.12:Pyr_redox_2	GO:0016054=organic acid catabolic process, GO:1901575=organic substance catabolic process, GO:0009199=ribonucleoside triphosphate metabolic process, GO:0055086=nucleobase-containing small molecule metabolic process, GO:0050896=response to stimulus	GO:0036094=small molecule binding, GO:0000166=nucleotide binding, GO:0003824=catalytic activity, GO:0097159=organic cyclic compound binding, GO:0009055=electron transfer activity	GO:0031304=intrinsic component of mitochondrial inner membrane, GO:0016021=integral component of membrane, GO:0005743=mitochondrial inner membrane, GO:0031967=organelle envelope, GO:0005737=cytoplasm
AFI29844	chr1	37399892	37407695	-	Rl21	cellular organisms	9183.12533313778	Pluteus	A5			PF01157.16:Ribosomal_L21e	GO:0009987=cellular process, GO:1901360=organic cyclic compound metabolic process, GO:0015031=protein transport, GO:0009057=macromolecule catabolic process, GO:0015833=peptide transport	GO:0003735=structural constituent of ribosome, GO:0005198=structural molecule activity	GO:0043229=intracellular organelle, GO:0022626=cytosolic ribosome, GO:0005737=cytoplasm, GO:1990904=ribonucleoprotein complex, GO:0015934=large ribosomal subunit
AFI31462	chr1	37412080	37437849	+	Ubp12	cellular organisms	31.2659879505432	Afi.09hpf	A9			PF00443.27:UCH	GO:0016579=protein deubiquitination, GO:0032501=multicellular organismal process, GO:0034765=regulation of ion transmembrane transport, GO:0010604=positive regulation of macromolecule metabolic process, GO:0007389=pattern specification process	GO:0004197=cysteine-type endopeptidase activity, GO:0008233=peptidase activity, GO:0004175=endopeptidase activity, GO:0005102=signaling receptor binding, GO:0004843=thiol-dependent deubiquitinase	GO:0043227=membrane-bounded organelle, GO:0005829=cytosol, GO:0043025=neuronal cell body, GO:0031410=cytoplasmic vesicle, GO:0005768=endosome
AFI30360	chr1	37449166	37468677	-	Spcs3	Eukaryota	112.729200802571	Afi.39hpf	A9			PF04573.10:SPC22	GO:0045184=establishment of protein localization, GO:0042886=amide transport, GO:0034613=cellular protein localization, GO:0051179=localization, GO:0044238=primary metabolic process	GO:0003824=catalytic activity, GO:0008233=peptidase activity, GO:0016787=hydrolase activity, GO:0140096=catalytic activity, acting on a protein	GO:0031984=organelle subcompartment, GO:0005789=endoplasmic reticulum membrane, GO:1905368=peptidase complex, GO:1902494=catalytic complex, GO:0043227=membrane-bounded organelle
AFI32027	chr1	37474698	37487678	-	Smo2a-2	cellular organisms	606.075970547233	Afi.09hpf	A6			PF11976.6:Rad60-SLD	GO:0055088=lipid homeostasis, GO:0031401=positive regulation of protein modification process, GO:0048812=neuron projection morphogenesis, GO:0060255=regulation of macromolecule metabolic process, GO:0032270=positive regulation of cellular protein metabolic process	GO:0005488=binding, GO:0005515=protein binding	GO:0000228=nuclear chromosome, GO:0005694=chromosome, GO:0005622=intracellular anatomical structure, GO:0032991=protein-containing complex, GO:0043229=intracellular organelle
AFI30441	chr1	37490040	37518963	+	Acsf2-44	cellular organisms	15.9108495234094	Afi.09hpf	A9			PF13193.4:AMP-binding_C,PF00501.26:AMP-binding	GO:1901576=organic substance biosynthetic process, GO:0044283=small molecule biosynthetic process, GO:0044238=primary metabolic process, GO:0009987=cellular process, GO:0006082=organic acid metabolic process	GO:0003824=catalytic activity, GO:0016874=ligase activity, GO:0016877=ligase activity, forming carbon-sulfur bonds	GO:0043227=membrane-bounded organelle, GO:0043231=intracellular membrane-bounded organelle, GO:0005737=cytoplasm, GO:0043226=organelle, GO:0042579=microbody
AFI30698	chr1	37534637	37549237	-	Unchar_13301	Amphiura filiformis	30.2660873022276	Afi.09hpf	minor4
AFI31874	chr1	37581844	37624412	+	Unchar_13767	Echinodermata	58.4538433121794	Pluteus	A4
AFI30036	chr1	37624710	37641236	+	Sia7e-3	Deuterostomia	85.0060594755229	Pluteus	A9			PF00777.16:Glyco_transf_29
AFI30223	chr1	37664961	37673762	-	Ccni	cellular organisms	567.604198827487	Afi.09hpf	A4			PF00134.21:Cyclin_N	GO:0050789=regulation of biological process, GO:0051246=regulation of protein metabolic process, GO:0050790=regulation of catalytic activity, GO:0080090=regulation of primary metabolic process, GO:0051338=regulation of transferase activity	GO:0019207=kinase regulator activity, GO:0019887=protein kinase regulator activity, GO:0030234=enzyme regulator activity, GO:0098772=molecular function regulator
AFI29847	chr1	37684121	37697246	+	Ccng2	cellular organisms	52.8766377048599	Afi.18hpf	A7			PF00134.21:Cyclin_N	GO:1901988=negative regulation of cell cycle phase transition, GO:0009987=cellular process, GO:0007417=central nervous system development, GO:0051246=regulation of protein metabolic process, GO:0043549=regulation of kinase activity		GO:0043231=intracellular membrane-bounded organelle, GO:0036477=somatodendritic compartment, GO:0043229=intracellular organelle, GO:0005634=nucleus, GO:0031981=nuclear lumen
AFI31452	chr1	37758871	37773648	-	Vegfc	Eumetazoa	1.91503003337527	regen_1D	minor17		immune,signalling	PF00341.15:PDGF
AFI29841	chr1	37777892	37801131	+	Unchar_12937	Amphiura filiformis	3.1978297042891	Afi.09hpf
AFI30280	chr1	37844165	37846331	-	Sc6a9-14	cellular organisms	37.6694830982037	adult_arm	minor4			PF00209.16:SNF
AFI31877	chr1	37846379	37866772	-	Sc6a5-24	cellular organisms	18.0855391568874	regen_0D	minor4			PF00209.16:SNF
AFI30507	chr1	37922074	37931042	+	Unchar_13217	Eumetazoa	17.3127928939209	Pluteus	A1			PF13472.4:Lipase_GDSL_2
AFI30029	chr1	38035091	38042773	+	Unchar_13010	Bilateria	3.04419388415787	regen_1D	A3		immune	PF06083.9:IL17
AFI30129	chr1	38049758	38068446	+	Unchar_13057	cellular organisms	4.47777592727946	regen_0D	minor19		immune
AFI29868	chr1	38070886	38075420	-	Tbb4b-4	cellular organisms	4.88571720468088	adult_arm	minor4			PF00091.23:Tubulin,PF03953.15:Tubulin_C
AFI29880	chr1	38089987	38218003	+	Syt17	Eukaryota	2.19163100665054	adult_arm	A4			PF00168.28:C2	GO:0050789=regulation of biological process, GO:0006906=vesicle fusion, GO:0048284=organelle fusion, GO:0009987=cellular process, GO:0051128=regulation of cellular component organization	GO:0005515=protein binding, GO:0000149=SNARE binding, GO:0043167=ion binding, GO:0043168=anion binding, GO:0005509=calcium ion binding	GO:0098791=Golgi apparatus subcompartment, GO:0005737=cytoplasm, GO:0071944=cell periphery, GO:0043229=intracellular organelle, GO:0005802=trans-Golgi network
AFI29828	chr1	38254092	38259402	-	Unchar_12934	Amphiura filiformis	10.6743119965944	Afi.39hpf
AFI31354	chr1	38309076	38317521	-	Unchar_13568	cellular organisms	0.68170230640808	regen_0D	minor19			PF07690.14:MFS_1
AFI31106	chr1	38435109	38441344	-	Bdh-20	cellular organisms	4.54937607618153	regen_0D	minor4	3d.Distal_down		PF00106.23:adh_short	GO:0044237=cellular metabolic process, GO:0044255=cellular lipid metabolic process, GO:0016042=lipid catabolic process, GO:0006082=organic acid metabolic process, GO:0071704=organic substance metabolic process	GO:0003824=catalytic activity, GO:0009055=electron transfer activity, GO:0016491=oxidoreductase activity, GO:0016616=oxidoreductase activity, acting on the CH-OH group of donors, NAD or NADP as acceptor	GO:0098827=endoplasmic reticulum subcompartment, GO:0005829=cytosol, GO:0005737=cytoplasm, GO:0043229=intracellular organelle, GO:0005622=intracellular anatomical structure
AFI29920	chr1	38530687	38543677	-	Met23	cellular organisms	9.12219926449385	regen_0D	A5			PF10294.7:Methyltransf_16	GO:0043414=macromolecule methylation, GO:0018022=peptidyl-lysine methylation, GO:2001141=regulation of RNA biosynthetic process, GO:1901564=organonitrogen compound metabolic process, GO:0048522=positive regulation of cellular process	GO:0008276=protein methyltransferase activity, GO:0005515=protein binding, GO:0005488=binding, GO:0008757=S-adenosylmethionine-dependent methyltransferase activity, GO:0008170=N-methyltransferase activity	GO:0005634=nucleus, GO:0005737=cytoplasm, GO:0043227=membrane-bounded organelle, GO:0005622=intracellular anatomical structure, GO:0043226=organelle
AFI31468	chr1	38545063	38558821	+	Wbp11-1	Metazoa	204.6410862381	Pluteus	A9			PF09429.8:Wbp11	GO:0010467=gene expression, GO:0010921=regulation of phosphatase activity, GO:0019222=regulation of metabolic process, GO:0016070=RNA metabolic process, GO:0043666=regulation of phosphoprotein phosphatase activity	GO:0097159=organic cyclic compound binding, GO:0030234=enzyme regulator activity, GO:0019208=phosphatase regulator activity, GO:0019888=protein phosphatase regulator activity, GO:0003697=single-stranded DNA binding	GO:1990904=ribonucleoprotein complex, GO:0016604=nuclear body, GO:0032991=protein-containing complex, GO:0043229=intracellular organelle, GO:0005829=cytosol
AFI31569	chr1	38558967	38559246	+	Wbp11-2	Eumetazoa	177.25603450439	Afi.09hpf	A7				GO:0000398=mRNA splicing, via spliceosome, GO:0044238=primary metabolic process, GO:0010921=regulation of phosphatase activity, GO:1901360=organic cyclic compound metabolic process, GO:0016070=RNA metabolic process	GO:0097159=organic cyclic compound binding, GO:0019208=phosphatase regulator activity, GO:0003723=RNA binding, GO:0003677=DNA binding, GO:0030234=enzyme regulator activity	GO:0032991=protein-containing complex, GO:1990904=ribonucleoprotein complex, GO:0005622=intracellular anatomical structure, GO:0031981=nuclear lumen, GO:0005681=spliceosomal complex
AFI31990	chr1	38596504	38603880	-	Fxj1b	cellular organisms	58.5908816140971	Afi.27hpf.DMSO	minor15		TF	PF00250.16:Forkhead	GO:0048468=cell development, GO:0016477=cell migration, GO:0040011=locomotion, GO:0007010=cytoskeleton organization, GO:0048522=positive regulation of cellular process	GO:0001067=transcription regulatory region nucleic acid binding, GO:0000987=cis-regulatory region sequence-specific DNA binding, GO:0000976=transcription cis-regulatory region binding, GO:0140110=transcription regulator activity, GO:1990837=sequence-specific double-stranded DNA binding	GO:0043226=organelle, GO:0043229=intracellular organelle, GO:0043231=intracellular membrane-bounded organelle, GO:0043227=membrane-bounded organelle, GO:0005622=intracellular anatomical structure
AFI30091	chr1	38612635	38634622	-	Hmcn1-19	cellular organisms	1.52976074717742	Afi.09hpf	minor6			PF00090.17:TSP_1,PF02210.22:Laminin_G_2
AFI31962	chr1	38632420	38672603	+	Grm3-11	cellular organisms	103.312296243544	Afi.39hpf	A1			PF00003.20:7tm_3,PF01094.26:ANF_receptor
AFI29924	chr1	38670738	38671527	-	Unchar_12970	Amphiura filiformis	175.900922439144	Afi.39hpf	A1
AFI31217	chr1	38679326	38680691	-	Unchar_13514	cellular organisms	1.76694030941158	Afi.39hpf	minor6		kinase	PF00069.23:Pkinase
AFI30025	chr1	38691145	38716964	+	Unchar_13008	Eumetazoa	13.0156879322537	Afi.18hpf	A7			PF13855.4:LRR_8
AFI31185	chr1	38721189	38728600	-	Tm220	Eumetazoa	36.5112231318109	regen_1D	A2			PF15071.4:TMEM220
AFI30816	chr1	38735413	38780313	+	Unchar_13348	Opisthokonta	1.61606275493314	Pluteus	A4			PF02014.14:Reeler,PF00008.25:EGF
AFI30611	chr1	38783096	38788240	-	Unchar_13260	cellular organisms	6.98918920539894	Afi.09hpf	minor15
AFI30273	chr1	38800313	38821202	+	Unchar_13117	Amphiura filiformis	5.57659539981009	Pluteus	A4			PF00008.25:EGF,PF12661.5:hEGF
AFI31036	chr1	38824098	38964066	+	Dlk1-6	cellular organisms	4.1892035342644	regen_0D	A4		immune,kinase	PF00008.25:EGF,PF12661.5:hEGF,PF07645.13:EGF_CA
AFI30248	chr1	38964718	38968600	+	Unchar_13103	Amphiura filiformis	0.762996342030735	Afi.27hpf.SU5402	minor17			PF00008.25:EGF
AFI31664	chr1	38969446	38971147	+	Unchar_13688	Amphiura filiformis	0.331328551654764	Pluteus				PF00008.25:EGF
AFI30657	chr1	38971662	38975124	+	Unchar_13280	Amphiura filiformis	0.644027900959597	Afi.27hpf.SU5402	minor12			PF00008.25:EGF,PF12661.5:hEGF
AFI31472	chr1	38975434	38980102	+	Unchar_13611	Amphiura filiformis	0.0313998637516969	Afi.27hpf.SU5402				PF00008.25:EGF
AFI30553	chr1	39028870	39033161	+	Unchar_13232	Bilateria	18.4156105165959	Afi.27hpf.DMSO	minor7			PF00008.25:EGF,PF12661.5:hEGF
AFI30871	chr1	39231961	39268734	+	Unchar_13366	Amphiura filiformis	3.45532861142147	Pluteus	minor12
AFI31768	chr1	39341553	39344202	+	Unchar_13723	Amphiura filiformis	11.2326949139476	Afi.27hpf.SU5402
AFI30387	chr1	39355755	39357460	+	Unchar_13166	Echinodermata	25.6390898632063	Afi.27hpf.SU5402	minor7
AFI30257	chr1	39396274	39435972	+	Unchar_13107	cellular organisms	4.51829309036566	regen_0D	A1		immune	PF15112.4:DUF4559,PF05729.10:NACHT
AFI29781	chr1	39464937	39477975	-	Gsc	Metazoa	31.6897868151442	Afi.27hpf.FSW	minor1		TF	PF00046.27:Homeobox	GO:0050896=response to stimulus, GO:0051716=cellular response to stimulus, GO:0014033=neural crest cell differentiation, GO:0031323=regulation of cellular metabolic process, GO:0010646=regulation of cell communication	GO:0003700=DNA-binding transcription factor activity, GO:0003676=nucleic acid binding, GO:0003690=double-stranded DNA binding, GO:0003677=DNA binding, GO:0001067=transcription regulatory region nucleic acid binding	GO:0031981=nuclear lumen, GO:0043231=intracellular membrane-bounded organelle, GO:0043227=membrane-bounded organelle, GO:0031974=membrane-enclosed lumen, GO:0005667=transcription regulator complex
AFI31606	chr1	39493415	39497840	+	Unchar_13668	Echinodermata	0.515336454308455	Pluteus			immune,TF	PF00010.24:HLH
AFI30601	chr1	39508641	39534027	-	Tmx1-2	cellular organisms	20.9296983389876	Afi.09hpf	A4			PF00085.18:Thioredoxin	GO:0051094=positive regulation of developmental process, GO:0065007=biological regulation, GO:0006457=protein folding, GO:0051240=positive regulation of multicellular organismal process, GO:0044238=primary metabolic process	GO:0015036=disulfide oxidoreductase activity, GO:0015035=protein-disulfide reductase activity, GO:0016853=isomerase activity, GO:0140096=catalytic activity, acting on a protein, GO:0016491=oxidoreductase activity	GO:0005622=intracellular anatomical structure, GO:0098827=endoplasmic reticulum subcompartment, GO:0043227=membrane-bounded organelle, GO:0012505=endomembrane system, GO:0031224=intrinsic component of membrane
AFI31539	chr1	39534734	39535040	-	Tbcd7-2	Eukaryota	26.0735019140822	Afi.27hpf.SU5402	A6				GO:0051247=positive regulation of protein metabolic process, GO:1902532=negative regulation of intracellular signal transduction, GO:0051128=regulation of cellular component organization, GO:0031323=regulation of cellular metabolic process, GO:0023057=negative regulation of signaling	GO:0060589=nucleoside-triphosphatase regulator activity, GO:0008047=enzyme activator activity, GO:0098772=molecular function regulator, GO:0005488=binding, GO:0031267=small GTPase binding	GO:0043226=organelle, GO:0120025=plasma membrane bounded cell projection, GO:0005856=cytoskeleton, GO:0005929=cilium, GO:0043229=intracellular organelle
AFI31956	chr1	39562593	39673231	-	Unchar_13797	Amphiura filiformis	0.996460627648786	adult_arm	A2			PF00057.16:Ldl_recept_a
AFI30940	chr1	39681004	39689566	-	Unchar_13395	Amphiura filiformis	4.66974940991925	adult_arm	A1
AFI30703	chr1	39691159	39708605	-	Unchar_13304	Eumetazoa	0.302998578857516	regen_3D	minor4			PF00057.16:Ldl_recept_a
AFI31494	chr1	39730631	39787936	-	Rtxe-2	cellular organisms	0.339047335087598	regen_3D	minor16			PF00041.19:fn3,PF00078.25:RVT_1,PF00057.16:Ldl_recept_a
AFI31991	chr1	39868735	39881782	-	Unchar_13810	Amphiura filiformis	1.70288686105404	regen_1D	A2			PF00041.19:fn3
AFI30078	chr1	39890660	39900147	-	Unchar_13038	Possible contamination or HGT	1.56253215212165	regen_0D	A1			PF00041.19:fn3,PF00057.16:Ldl_recept_a
AFI29908	chr1	39905148	39913768	+	Fbln7-7	cellular organisms	1.65558755420097	adult_arm	minor18			PF00008.25:EGF
AFI31335	chr1	39924142	39996743	+	Vps39-2	cellular organisms	1.06385119600452	Afi.39hpf	minor16			PF10366.7:Vps39_1,PF00780.20:CNH,PF10367.7:Vps39_2	GO:0051179=localization, GO:0006906=vesicle fusion, GO:0006810=transport, GO:0071840=cellular component organization or biogenesis, GO:0016192=vesicle-mediated transport	GO:0005488=binding, GO:0005515=protein binding	GO:0031982=vesicle, GO:0097708=intracellular vesicle, GO:0031410=cytoplasmic vesicle, GO:0005737=cytoplasm, GO:0098588=bounding membrane of organelle
AFI29834	chr1	40016074	40091834	+	Sptb2-1	cellular organisms	12.6347606265354	adult_arm	A4			PF00435.19:Spectrin,PF00307.29:CH	GO:0065007=biological regulation, GO:0032501=multicellular organismal process, GO:0006935=chemotaxis, GO:0048812=neuron projection morphogenesis, GO:0050708=regulation of protein secretion	GO:1901981=phosphatidylinositol phosphate binding, GO:0008289=lipid binding, GO:0005200=structural constituent of cytoskeleton, GO:0044877=protein-containing complex binding, GO:0003779=actin binding	GO:0005938=cell cortex, GO:0030424=axon, GO:0031594=neuromuscular junction, GO:0043232=intracellular non-membrane-bounded organelle, GO:0099081=supramolecular polymer
AFI31528	chr1	40092969	40095394	+	Sptb2-3	Eukaryota	49.9067977600256	regen_0D	A8			PF00435.19:Spectrin	GO:0007269=neurotransmitter secretion, GO:0048667=cell morphogenesis involved in neuron differentiation, GO:0071704=organic substance metabolic process, GO:0065007=biological regulation, GO:0006468=protein phosphorylation	GO:0005200=structural constituent of cytoskeleton, GO:0005198=structural molecule activity, GO:0008092=cytoskeletal protein binding, GO:0005515=protein binding, GO:0005085=guanyl-nucleotide exchange factor activity	GO:0016020=membrane, GO:0005768=endosome, GO:0005794=Golgi apparatus, GO:0005886=plasma membrane, GO:0070382=exocytic vesicle
AFI31698	chr1	40095490	40098100	+	Sptb2-4	Opisthokonta	20.3327077396891	adult_arm	minor15			PF00435.19:Spectrin	GO:0051656=establishment of organelle localization, GO:0006793=phosphorus metabolic process, GO:0022008=neurogenesis, GO:0032989=cellular component morphogenesis, GO:0006464=cellular protein modification process	GO:0098772=molecular function regulator, GO:0005198=structural molecule activity, GO:0005488=binding, GO:0008092=cytoskeletal protein binding, GO:0031267=small GTPase binding	GO:0030054=cell junction, GO:0099568=cytoplasmic region, GO:0015629=actin cytoskeleton, GO:0005829=cytosol, GO:0030863=cortical cytoskeleton
AFI31929	chr1	40098619	40118937	+	Sptb2-5	cellular organisms	58.3072271309215	regen_0D	A4			PF00435.19:Spectrin,PF15410.4:PH_9	GO:0090150=establishment of protein localization to membrane, GO:0051240=positive regulation of multicellular organismal process, GO:0000165=MAPK cascade, GO:0030030=cell projection organization, GO:0061024=membrane organization	GO:0005546=phosphatidylinositol-4,5-bisphosphate binding, GO:0005543=phospholipid binding, GO:0005515=protein binding, GO:0003779=actin binding, GO:0005085=guanyl-nucleotide exchange factor activity	GO:0098984=neuron to neuron synapse, GO:0099080=supramolecular complex, GO:0043233=organelle lumen, GO:0030054=cell junction, GO:0031974=membrane-enclosed lumen
AFI29948	chr1	40128962	40139102	-	Rcor3-1	Opisthokonta	34.1154719604714	Afi.18hpf	A6		TF	PF00249.29:Myb_DNA-binding	GO:1902679=negative regulation of RNA biosynthetic process, GO:0019222=regulation of metabolic process, GO:0051254=positive regulation of RNA metabolic process, GO:0007166=cell surface receptor signaling pathway, GO:0051130=positive regulation of cellular component organization	GO:0003824=catalytic activity, GO:0140096=catalytic activity, acting on a protein, GO:0003712=transcription coregulator activity, GO:0019213=deacetylase activity, GO:0016787=hydrolase activity	GO:0031974=membrane-enclosed lumen, GO:0005667=transcription regulator complex, GO:0031981=nuclear lumen, GO:0005622=intracellular anatomical structure, GO:0005694=chromosome
AFI31435	chr1	40167719	40177958	-	Trim3-9	Eumetazoa	1.27852207742423	adult_arm	minor16			PF00643.22:zf-B_box
AFI31689	chr1	40196176	40202800	-	Unchar_13696	Amphiura filiformis	86.2704328884674	regen_0D	A1
AFI31984	chr1	40202906	40218932	-	Coca1-3	cellular organisms	20.9480234714748	regen_0D	A1	5d.Distal_down	immune	PF00092.26:VWA
AFI30774	chr1	40227256	40234349	+	Prdx6-2	cellular organisms	17.5867604369823	regen_3D	minor6			PF00578.19:AhpC-TSA,PF10417.7:1-cysPrx_C	GO:0006796=phosphate-containing compound metabolic process, GO:0006644=phospholipid metabolic process, GO:0010628=positive regulation of gene expression, GO:0042221=response to chemical, GO:0045321=leukocyte activation	GO:0003824=catalytic activity, GO:0016298=lipase activity, GO:0016491=oxidoreductase activity, GO:0052689=carboxylic ester hydrolase activity, GO:0016788=hydrolase activity, acting on ester bonds	GO:0070013=intracellular organelle lumen, GO:0031982=vesicle, GO:0097708=intracellular vesicle, GO:0005737=cytoplasm, GO:0043227=membrane-bounded organelle
AFI31138	chr1	40247236	40257927	+	Pgcb-8	cellular organisms	1.19063328751822	regen_0D	minor16		immune	PF00530.16:SRCR,PF00059.19:Lectin_C
AFI31310	chr1	40259183	40260488	+	Unchar_13549	cellular organisms	0.796976332843685	regen_0D	minor19			PF00059.19:Lectin_C
AFI31120	chr1	40261076	40264394	+	Unchar_13475	Amphiura filiformis	2.47528188647346	regen_0D	minor19
AFI30348	chr1	40268013	40279640	+	Bark-6	cellular organisms	3.12174603704597	adult_arm	A2		immune	PF00530.16:SRCR,PF00059.19:Lectin_C
AFI31082	chr1	40284177	40301338	+	Acha7-23	cellular organisms	0.454803426504484	regen_0D	minor12			PF02932.14:Neur_chan_memb,PF02931.21:Neur_chan_LBD
AFI31129	chr1	40313330	40325206	-	S43a3-11	Eukaryota	1.31985938315449	regen_0D	minor1
AFI29768	chr1	40331994	40334314	-	S43a3-7	Bilateria	5.93777172040185	Pluteus	minor15
AFI30070	chr1	40348208	40355401	+	Acha7-21	Eumetazoa	0					PF02931.21:Neur_chan_LBD
AFI31261	chr1	40355992	40358117	+	Acha7-24	cellular organisms	0.781412135158134	Pluteus				PF02932.14:Neur_chan_memb,PF02931.21:Neur_chan_LBD	GO:0045936=negative regulation of phosphate metabolic process, GO:0050877=nervous system process, GO:0098662=inorganic cation transmembrane transport, GO:0060255=regulation of macromolecule metabolic process, GO:0010243=response to organonitrogen compound	GO:0004888=transmembrane signaling receptor activity, GO:0060089=molecular transducer activity, GO:0005215=transporter activity, GO:0030594=neurotransmitter receptor activity, GO:0015267=channel activity	GO:0030426=growth cone, GO:0043204=perikaryon, GO:0014069=postsynaptic density, GO:1990351=transporter complex, GO:0036477=somatodendritic compartment
AFI30742	chr1	40358880	40387295	-	Mfgm-49	cellular organisms	3.00597164768924	Pluteus	minor6		immune	PF00024.24:PAN_1,PF00754.23:F5_F8_type_C,PF01822.17:WSC
AFI30557	chr1	40389263	40452463	+	Djc16-2	cellular organisms	4.52198366792757	Afi.09hpf	minor19			PF00226.29:DnaJ
AFI30330	chr1	40431803	40435520	-	Unchar_13137	Eleutherozoa	17.9769555694986	Pluteus	minor16
AFI31080	chr1	40435794	40447363	-	Unchar_13458	Amphiura filiformis	19.2574971163136	Pluteus	minor17
AFI30345	chr1	40468379	40488454	-	Cab45-1	cellular organisms	22.067790800026	Afi.27hpf.DMSO	A4			PF13499.4:EF-hand_7	GO:0002040=sprouting angiogenesis, GO:0007420=brain development, GO:0048513=animal organ development, GO:0030182=neuron differentiation, GO:0051234=establishment of localization	GO:0043169=cation binding, GO:0005515=protein binding, GO:0042802=identical protein binding, GO:0005509=calcium ion binding, GO:0043167=ion binding	GO:0005794=Golgi apparatus, GO:0005770=late endosome, GO:0120025=plasma membrane bounded cell projection, GO:0097708=intracellular vesicle, GO:0043231=intracellular membrane-bounded organelle
AFI29897	chr1	40506252	40520979	-	Unchar_12960	Possible contamination or HGT	20.1237425912887	regen_1D	A2	3d.Distal_up,3d.Proximal_up		PF03160.12:Calx-beta
AFI31260	chr1	40523328	40532398	-	Unchar_13527	Possible contamination or HGT	1.08399067438573	Afi.09hpf	minor1			PF03160.12:Calx-beta
AFI29695	chr1	40583912	40607760	-	Tmx1-1	Eukaryota	14.7996169933485	Afi.09hpf	minor15				GO:0051240=positive regulation of multicellular organismal process, GO:0045927=positive regulation of growth, GO:0019538=protein metabolic process, GO:0006457=protein folding, GO:0051716=cellular response to stimulus	GO:0016853=isomerase activity, GO:0140096=catalytic activity, acting on a protein, GO:0003824=catalytic activity, GO:0003756=protein disulfide isomerase activity, GO:0016667=oxidoreductase activity, acting on a sulfur group of donors	GO:0043226=organelle, GO:0005789=endoplasmic reticulum membrane, GO:0012505=endomembrane system, GO:0016020=membrane, GO:0043231=intracellular membrane-bounded organelle
AFI30756	chr1	40679150	40707914	-	Unchar_13328	cellular organisms	0.645492975358487	adult_arm	A1			PF00078.25:RVT_1,PF00057.16:Ldl_recept_a
AFI30298	chr1	40726896	40769058	-	Unchar_13127	Possible contamination or HGT	3.0408338178083	adult_arm	A3			PF00057.16:Ldl_recept_a
AFI31006	chr1	40777553	40814544	-	Unchar_13425	Amphiura filiformis	0.613547183888812	adult_arm	A1			PF00041.19:fn3
AFI30379	chr1	40826858	40850305	-	Unchar_13163	Eumetazoa	0.521843842477662	adult_arm	A2			PF00057.16:Ldl_recept_a
AFI31784	chr1	40877166	40937832	-	Rtbs-6	cellular organisms	2.09516080935342	Pluteus	minor19			PF00078.25:RVT_1,PF00057.16:Ldl_recept_a
AFI30265	chr1	40984354	40999361	-	Unchar_13110	Eumetazoa	0.924525856214315	regen_0D	A2			PF00057.16:Ldl_recept_a
AFI31062	chr1	41017318	41033472	-	Unchar_13451	Eumetazoa	0.324153904414968	regen_0D	minor7			PF00057.16:Ldl_recept_a
AFI31164	chr1	41038507	41049802	+	Unchar_13490	Amphiura filiformis	6.01565796530362	Afi.09hpf	A1	5d.Distal_down		PF00041.19:fn3
AFI30677	chr1	41053315	41143533	+	Vps39-1	cellular organisms	1.359488684642	Afi.39hpf	A3			PF10366.7:Vps39_1,PF00780.20:CNH,PF10367.7:Vps39_2	GO:0051649=establishment of localization in cell, GO:0098876=vesicle-mediated transport to the plasma membrane, GO:0008333=endosome to lysosome transport, GO:0006914=autophagy, GO:0061919=process utilizing autophagic mechanism	GO:0005488=binding, GO:0005515=protein binding	GO:0000323=lytic vacuole, GO:0005773=vacuole, GO:0098588=bounding membrane of organelle, GO:0031902=late endosome membrane, GO:0043231=intracellular membrane-bounded organelle
AFI30251	chr1	41155419	41263535	+	Sptb2-2	cellular organisms	60.3224742980948	regen_0D	minor1			PF00435.19:Spectrin,PF00307.29:CH,PF15410.4:PH_9	GO:0051129=negative regulation of cellular component organization, GO:0071709=membrane assembly, GO:0050793=regulation of developmental process, GO:0051223=regulation of protein transport, GO:0043001=Golgi to plasma membrane protein transport	GO:0003779=actin binding, GO:0044877=protein-containing complex binding, GO:0005543=phospholipid binding, GO:0005200=structural constituent of cytoskeleton, GO:0005546=phosphatidylinositol-4,5-bisphosphate binding	GO:0015629=actin cytoskeleton, GO:0031256=leading edge membrane, GO:0099568=cytoplasmic region, GO:0030424=axon, GO:0042995=cell projection
AFI31932	chr1	41268120	41281616	-	Rcor3-2	Opisthokonta	34.2722654678262	Afi.27hpf.FSW	A7		TF	PF01448.22:ELM2,PF00249.29:Myb_DNA-binding	GO:0051246=regulation of protein metabolic process, GO:0051129=negative regulation of cellular component organization, GO:0009611=response to wounding, GO:0044260=cellular macromolecule metabolic process, GO:0006464=cellular protein modification process	GO:0003714=transcription corepressor activity, GO:0004407=histone deacetylase activity, GO:0140110=transcription regulator activity, GO:0016811=hydrolase activity, acting on carbon-nitrogen (but not peptide) bonds, in linear amides, GO:0003676=nucleic acid binding	GO:0043233=organelle lumen, GO:0031974=membrane-enclosed lumen, GO:0005622=intracellular anatomical structure, GO:0043228=non-membrane-bounded organelle, GO:0043231=intracellular membrane-bounded organelle
AFI30525	chr1	41292401	41319370	-	Trim3-8	Eumetazoa	0.976442880720563	regen_0D	minor19			PF00643.22:zf-B_box
AFI30777	chr1	41321415	41338439	-	Cola1	cellular organisms	15.0910870253514	regen_0D	A1	5d.Distal_down	immune	PF00092.26:VWA			GO:0031974=membrane-enclosed lumen, GO:0005737=cytoplasm, GO:0043231=intracellular membrane-bounded organelle, GO:0043229=intracellular organelle, GO:0005788=endoplasmic reticulum lumen
AFI31981	chr1	41344663	41356532	+	Prdx6-3	cellular organisms	4.84138162350138	Afi.09hpf	minor17			PF00578.19:AhpC-TSA,PF10417.7:1-cysPrx_C	GO:0051171=regulation of nitrogen compound metabolic process, GO:0002252=immune effector process, GO:0006887=exocytosis, GO:0031325=positive regulation of cellular metabolic process, GO:0051716=cellular response to stimulus	GO:0016491=oxidoreductase activity, GO:0016788=hydrolase activity, acting on ester bonds, GO:0005515=protein binding, GO:0016298=lipase activity, GO:0005488=binding	GO:0043227=membrane-bounded organelle, GO:0005764=lysosome, GO:0012505=endomembrane system, GO:0005615=extracellular space, GO:0043229=intracellular organelle
AFI29981	chr1	41366103	41368653	+	M3k20-31	cellular organisms	0		minor7			PF07714.15:Pkinase_Tyr	GO:1902532=negative regulation of intracellular signal transduction, GO:0046777=protein autophosphorylation, GO:0043436=oxoacid metabolic process, GO:0009968=negative regulation of signal transduction, GO:0008152=metabolic process	GO:0016740=transferase activity, GO:0004674=protein serine/threonine kinase activity, GO:0016301=kinase activity, GO:0003824=catalytic activity, GO:0016772=transferase activity, transferring phosphorus-containing groups	GO:0043226=organelle, GO:0016020=membrane, GO:0042175=nuclear outer membrane-endoplasmic reticulum membrane network, GO:0005737=cytoplasm, GO:0005789=endoplasmic reticulum membrane
AFI29907	chr1	41375475	41392639	+	Fcer2-17	cellular organisms	1.75803541804764	regen_0D	A1		immune	PF00530.16:SRCR,PF00059.19:Lectin_C
AFI31519	chr1	41409195	41411239	+	Unchar_13629	cellular organisms	0.652892146535333	regen_3D	minor12			PF00059.19:Lectin_C
AFI30888	chr1	41434443	41447268	+	Slb	cellular organisms	1.1459535531947	regen_3D	A1		immune	PF00530.16:SRCR,PF00059.19:Lectin_C
AFI30124	chr1	41457309	41464084	+	Acha7-22	Eumetazoa	0		minor7			PF02931.21:Neur_chan_LBD
AFI31066	chr1	41467546	41482012	-	S43a3-10	Eumetazoa	4.08152993275062	Pluteus	minor12
AFI31387	chr1	41489953	41500698	-	S43a3-12	Eukaryota	3.03755126525177	regen_1D	minor18			PF07690.14:MFS_1
AFI30231	chr1	41502349	41502673	-	Lat3	Eukaryota	4.61196094205539	regen_1D	minor19
AFI31780	chr1	41507181	41516114	+	Acha7-26	Eumetazoa	12.8536823438062	Pluteus	minor1			PF02932.14:Neur_chan_memb,PF02931.21:Neur_chan_LBD	GO:0032270=positive regulation of cellular protein metabolic process, GO:0071704=organic substance metabolic process, GO:0050727=regulation of inflammatory response, GO:1902532=negative regulation of intracellular signal transduction, GO:0050804=modulation of chemical synaptic transmission	GO:0019901=protein kinase binding, GO:0022836=gated channel activity, GO:0098772=molecular function regulator, GO:0019899=enzyme binding, GO:0015276=ligand-gated ion channel activity	GO:0043005=neuron projection, GO:0005886=plasma membrane, GO:0045211=postsynaptic membrane, GO:1990351=transporter complex, GO:0016324=apical plasma membrane
AFI31907	chr1	41518321	41538748	-	Mfgm-52	cellular organisms	3.88934806087088	Pluteus	minor1		immune	PF00754.23:F5_F8_type_C,PF01822.17:WSC
AFI31643	chr1	41540816	41545635	-	Unchar_13680	Amphiura filiformis	4.58460845241572	Pluteus	minor17			PF00024.24:PAN_1
AFI29779	chr1	41547805	41614060	+	Djc16-1	cellular organisms	5.73262463118347	Afi.09hpf	minor19			PF00226.29:DnaJ
AFI31668	chr1	41593988	41597192	-	Unchar_13690	Eleutherozoa	7.64466277151783	Afi.09hpf	minor7
AFI29803	chr1	41597482	41607659	-	Unchar_12929	Amphiura filiformis	24.2872155304751	Pluteus	minor15
AFI31369	chr1	41627320	41645405	-	Cab45-2	cellular organisms	14.9826140846327	Afi.27hpf.DMSO	A8			PF13499.4:EF-hand_7	GO:0001568=blood vessel development, GO:0010033=response to organic substance, GO:0000902=cell morphogenesis, GO:0048666=neuron development, GO:0035295=tube development	GO:0005509=calcium ion binding, GO:0043169=cation binding, GO:0046872=metal ion binding, GO:0043167=ion binding, GO:0005515=protein binding	GO:0005794=Golgi apparatus, GO:0042995=cell projection, GO:0043226=organelle, GO:0043227=membrane-bounded organelle, GO:0031974=membrane-enclosed lumen
AFI30639	chr1	41679806	41695366	-	Unchar_13273	Possible contamination or HGT	5.32447277771251	regen_1D	A2			PF03160.12:Calx-beta
AFI30772	chr1	41697337	41704342	-	Unchar_13334	Amphiura filiformis	0.675514569249653	Afi.09hpf				PF03160.12:Calx-beta
AFI30412	chr1	41736989	41828638	-	Unchar_13177	Eleutherozoa	19.1156329209763	adult_arm	minor1
AFI30374	chr1	42259300	42265458	-	Unchar_13159	Asterozoa	22.375420291337	adult_arm	A2			PF07648.13:Kazal_2
AFI31974	chr1	42269260	42272220	-	Unchar_13804	Asterozoa	3.69403041164511	adult_arm	A2			PF07648.13:Kazal_2
AFI30414	chr1	42277762	42282960	-	Unchar_13178	Asterozoa	9.75219958838131	adult_arm	A2			PF07648.13:Kazal_2
AFI30725	chr1	42288017	42289217	-	Unchar_13314	Eukaryota	25.5792837520838	adult_arm	A2			PF00050.19:Kazal_1
AFI31939	chr1	42294571	42296644	-	Unchar_13788	Possible contamination or HGT	10.8372590960953	adult_arm	A2			PF07648.13:Kazal_2
AFI30094	chr1	42297221	42307010	-	Cp2u1-72	cellular organisms	0.369809730546965	regen_3D	A1			PF00067.20:p450,PF07648.13:Kazal_2
AFI30210	chr1	42313270	42317008	-	Unchar_13087	Asterozoa	1.74111753124176	regen_0D	A1			PF07648.13:Kazal_2
AFI29812	chr1	42322460	42323741	-	Cp2u1-70	cellular organisms	0.0682749760005573	Afi.27hpf.SU5402				PF00067.20:p450
AFI31471	chr1	42325840	42326251	-	Cp1a1-8	cellular organisms	0.126944043777526	Afi.27hpf.DMSO				PF00067.20:p450
AFI29833	chr1	42333206	42334216	-	Cp2u1-71	cellular organisms	0.16959109457294	regen_0D				PF00067.20:p450
AFI31847	chr1	42334302	42335479	-	Cp2u1-75	cellular organisms	1.36577545492788	Pluteus	minor4			PF00067.20:p450	GO:0032502=developmental process, GO:0006629=lipid metabolic process, GO:0009987=cellular process, GO:0001676=long-chain fatty acid metabolic process, GO:0014070=response to organic cyclic compound	GO:0020037=heme binding, GO:0005488=binding, GO:0046906=tetrapyrrole binding, GO:1901363=heterocyclic compound binding, GO:0004497=monooxygenase activity	GO:0043229=intracellular organelle, GO:0043231=intracellular membrane-bounded organelle, GO:0043227=membrane-bounded organelle, GO:0012505=endomembrane system, GO:0042175=nuclear outer membrane-endoplasmic reticulum membrane network
AFI30479	chr1	42344507	42344792	+	Unchar_13201	cellular organisms	25.8938184419305	Afi.27hpf.SU5402	A5
AFI31894	chr1	42358849	42375660	-	Pus3	cellular organisms	8.64490481231582	Afi.09hpf	A6			PF01416.18:PseudoU_synth_1	GO:0006725=cellular aromatic compound metabolic process, GO:0034470=ncRNA processing, GO:0006400=tRNA modification, GO:0044237=cellular metabolic process, GO:0034641=cellular nitrogen compound metabolic process	GO:0003824=catalytic activity, GO:0016853=isomerase activity, GO:0016866=intramolecular transferase activity	GO:0043226=organelle, GO:0043229=intracellular organelle, GO:0005622=intracellular anatomical structure, GO:0043231=intracellular membrane-bounded organelle, GO:0005737=cytoplasm
AFI31627	chr1	42377360	42425477	+	Mdr1-6	cellular organisms	3.59685240463061	Pluteus	A3			PF00664.21:ABC_membrane,PF00005.25:ABC_tran	GO:0065008=regulation of biological quality, GO:0009987=cellular process, GO:0010876=lipid localization, GO:0033036=macromolecule localization, GO:0019915=lipid storage		GO:0005737=cytoplasm, GO:0043227=membrane-bounded organelle, GO:0031410=cytoplasmic vesicle, GO:0043229=intracellular organelle, GO:0031090=organelle membrane
AFI30954	chr1	42458262	42550435	+	Jkip1	Eumetazoa	31.9219296325649	adult_arm	minor19			PF16034.3:JAKMIP_CC3
AFI31075	chr1	42558310	42569021	+	Unchar_13456	Asterozoa	37.4094452700312	Pluteus	A4
AFI31264	chr1	42569218	42606271	+	Rimb2-2	Eukaryota	26.7120099554357	Afi.18hpf	minor1			PF07653.15:SH3_2,PF15030.4:DUF4527
AFI30585	chr1	42622092	42662565	+	Unchar_13242	Amphiura filiformis	7.55744945901635	Pluteus	A4
AFI31301	chr1	42663117	42674817	+	Unchar_13545	Eumetazoa	11.7760955765762	Afi.18hpf	minor16
AFI30851	chr1	42703958	42715676	-	Tsn33	cellular organisms	28.1055154347398	Afi.09hpf	A4			PF00335.18:Tetraspannin	GO:0032502=developmental process, GO:0009967=positive regulation of signal transduction, GO:0051674=localization of cell, GO:0008593=regulation of Notch signaling pathway, GO:0033036=macromolecule localization	GO:0005488=binding, GO:0005515=protein binding, GO:0019899=enzyme binding	GO:0005886=plasma membrane, GO:0031224=intrinsic component of membrane, GO:0009986=cell surface, GO:0071944=cell periphery, GO:0016020=membrane
AFI30043	chr1	42721458	42724130	-	Cp4b1-7	cellular organisms	1.17360635061458	Afi.27hpf.SU5402	A7			PF00067.20:p450	GO:0022414=reproductive process, GO:0048856=anatomical structure development, GO:0098771=inorganic ion homeostasis, GO:0032502=developmental process, GO:0071704=organic substance metabolic process	GO:0005504=fatty acid binding, GO:0031406=carboxylic acid binding, GO:0016491=oxidoreductase activity, GO:0043167=ion binding, GO:0008289=lipid binding	GO:0005622=intracellular anatomical structure, GO:0016020=membrane, GO:0005789=endoplasmic reticulum membrane, GO:0043231=intracellular membrane-bounded organelle, GO:0045177=apical part of cell
AFI29797	chr1	42725100	42735953	-	Cp4f4-7	cellular organisms	0.27885062467833	Afi.27hpf.SU5402	A5			PF00067.20:p450	GO:0003073=regulation of systemic arterial blood pressure, GO:0019752=carboxylic acid metabolic process, GO:0065008=regulation of biological quality, GO:0043269=regulation of ion transport, GO:0033993=response to lipid	GO:0003824=catalytic activity, GO:0043167=ion binding, GO:0016616=oxidoreductase activity, acting on the CH-OH group of donors, NAD or NADP as acceptor, GO:0005488=binding, GO:0046906=tetrapyrrole binding	GO:0043229=intracellular organelle, GO:0016020=membrane, GO:0031984=organelle subcompartment, GO:0098827=endoplasmic reticulum subcompartment, GO:0042175=nuclear outer membrane-endoplasmic reticulum membrane network
AFI30939	chr1	42741048	42754893	-	Cp4fc-6	cellular organisms	0.180579318424236	Afi.39hpf	minor6			PF00067.20:p450
AFI30450	chr1	42771934	42780288	-	Cp4fc-5	cellular organisms	0.613138267825808	Pluteus				PF00067.20:p450	GO:0051046=regulation of secretion, GO:0009062=fatty acid catabolic process, GO:1901575=organic substance catabolic process, GO:0050817=coagulation, GO:0050896=response to stimulus	GO:0020037=heme binding, GO:1901363=heterocyclic compound binding, GO:0016491=oxidoreductase activity, GO:0016709=oxidoreductase activity, acting on paired donors, with incorporation or reduction of molecular oxygen, NAD(P)H as one donor, and incorporation of one atom of oxygen, GO:0031406=carboxylic acid binding	GO:0005886=plasma membrane, GO:0016020=membrane, GO:0031984=organelle subcompartment, GO:0005789=endoplasmic reticulum membrane, GO:0016324=apical plasma membrane
AFI31401	chr1	42797958	42805807	+	Sia8e-5	Eukaryota	3.96272571598336	Afi.39hpf	minor7			PF00777.16:Glyco_transf_29	GO:0046513=ceramide biosynthetic process, GO:1901576=organic substance biosynthetic process, GO:0043604=amide biosynthetic process, GO:0034645=cellular macromolecule biosynthetic process, GO:0070085=glycosylation	GO:0003824=catalytic activity, GO:0008373=sialyltransferase activity, GO:0016740=transferase activity, GO:0016757=glycosyltransferase activity	GO:0031090=organelle membrane, GO:0016020=membrane, GO:0012505=endomembrane system, GO:0000139=Golgi membrane, GO:0043226=organelle
AFI30612	chr1	42811247	42894120	+	Unchar_13261	cellular organisms	1.50534609811061	regen_0D	minor1		immune	PF13676.4:TIR_2
AFI30575	chr1	42964812	42990430	+	Unchar_13238	Eukaryota	0.578197749663779	adult_arm	minor16			PF00057.16:Ldl_recept_a,PF13676.4:TIR_2
AFI31792	chr1	43007362	43008323	+	Unchar_13730	Eumetazoa	0.917166518257077	regen_1D	minor6			PF02994.12:Transposase_22
AFI30234	chr1	43016098	43031925	-	Cp110	Eumetazoa	12.7578980088322	Afi.18hpf	minor15				GO:0051179=localization, GO:0070647=protein modification by small protein conjugation or removal, GO:0051302=regulation of cell division, GO:0051129=negative regulation of cellular component organization, GO:0006464=cellular protein modification process		GO:0005813=centrosome, GO:0043232=intracellular non-membrane-bounded organelle, GO:0005814=centriole, GO:0043229=intracellular organelle, GO:0005829=cytosol
AFI30054	chr1	43032086	43034879	-	Unchar_13025	Echinodermata	8.76612949069589	Afi.18hpf	A6			PF16025.3:CALM_bind
AFI29664	chr1	43044531	43049956	+	Cdd	cellular organisms	9.01056593875146	regen_1D	A8			PF00383.21:dCMP_cyt_deam_1	GO:0080090=regulation of primary metabolic process, GO:0051179=localization, GO:0019222=regulation of metabolic process, GO:0009790=embryo development, GO:0046700=heterocycle catabolic process	GO:0042802=identical protein binding, GO:1901363=heterocyclic compound binding, GO:0003723=RNA binding, GO:0005515=protein binding, GO:0016787=hydrolase activity	GO:0031982=vesicle, GO:0043233=organelle lumen, GO:0005737=cytoplasm, GO:0043229=intracellular organelle, GO:0005576=extracellular region
AFI31618	chr1	43061758	43062160	-	Tlr2-17	cellular organisms	14.1444871324778	regen_3D	A1		immune	PF01582.18:TIR
AFI29677	chr1	43069572	43092412	-	Scnna-6	cellular organisms	0.631937712962334	regen_0D	A1		kinase	PF00858.22:ASC,PF00057.16:Ldl_recept_a,PF02494.14:HYR
AFI30228	chr1	43094122	43107607	-	Unchar_13095	cellular organisms	12.566385783319	regen_1D	A2			PF00858.22:ASC,PF00078.25:RVT_1,PF00057.16:Ldl_recept_a
AFI29928	chr1	43125864	43161501	-	Hil-1	cellular organisms	9.91360017276099	Afi.27hpf.SU5402	A2
AFI31290	chr1	43150867	43153924	+	Unchar_13541	Eumetazoa	0.29912271507074	Afi.27hpf.SU5402	A3		kinase	PF00069.23:Pkinase
AFI31817	chr1	43168566	43191398	-	Hil-2	cellular organisms	81.1084790743086	Pluteus	minor16				GO:0032502=developmental process, GO:0048856=anatomical structure development, GO:0061061=muscle structure development	GO:0005488=binding, GO:0005515=protein binding	GO:0071944=cell periphery, GO:0016020=membrane, GO:0098590=plasma membrane region, GO:0099568=cytoplasmic region, GO:0032153=cell division site
AFI32003	chr1	43223226	43251813	+	Vp13d-3	cellular organisms	2.1270901158851	Afi.09hpf	A9			PF12624.5:Chorein_N,PF16908.3:VPS13,PF16910.3:VPS13_mid_rpt
AFI31639	chr1	43252031	43299231	+	Vp13d-2	Eukaryota	3.54829437575709	Afi.09hpf	A2			PF06650.10:SHR-BD,PF00627.29:UBA
AFI30882	chr1	43327038	43329271	-	Unchar_13370	Echinodermata	2.66245762348927	regen_0D	minor1
AFI30118	chr1	43343551	43347212	-	Unchar_13052	Deuterostomia	1.97726524725401	regen_1D	A1			PF13181.4:TPR_8
AFI31061	chr1	43359213	43360857	-	Unchar_13450	Deuterostomia	2.8063495765185	regen_0D	minor12			PF13432.4:TPR_16
AFI31391	chr1	43367244	43387799	-	Unchar_13579	Deuterostomia	2.01252304156991	regen_0D	A2			PF13181.4:TPR_8
AFI30226	chr1	43389048	43402170	+	Vp13d-1	cellular organisms	7.06265180993503	Afi.09hpf	minor12			PF16909.3:VPS13_C			GO:0043231=intracellular membrane-bounded organelle, GO:0005773=vacuole, GO:0000323=lytic vacuole, GO:0043227=membrane-bounded organelle, GO:0005764=lysosome
AFI31786	chr1	43417370	43437805	-	Dmap1	cellular organisms	37.769735959877	Pluteus	A8			PF05499.10:DMAP1,PF16282.3:SANT_DAMP1_like	GO:0043414=macromolecule methylation, GO:0043170=macromolecule metabolic process, GO:0051050=positive regulation of transport, GO:0032879=regulation of localization, GO:0002831=regulation of response to biotic stimulus	GO:0140110=transcription regulator activity, GO:0003700=DNA-binding transcription factor activity, GO:0003712=transcription coregulator activity, GO:0000981=DNA-binding transcription factor activity, RNA polymerase II-specific, GO:0005515=protein binding	GO:0032991=protein-containing complex, GO:0043228=non-membrane-bounded organelle, GO:0005654=nucleoplasm, GO:0043232=intracellular non-membrane-bounded organelle, GO:0005737=cytoplasm
AFI31911	chr1	43443978	43469812	-	Unchar_13780	Amphiura filiformis	394.967159145567	Pluteus	A5
AFI31650	chr1	43471243	43477742	-	Dph5	cellular organisms	16.9852243095422	Afi.09hpf	A6	3d.Distal_up		PF00590.18:TP_methylase	GO:0018193=peptidyl-amino acid modification, GO:0043170=macromolecule metabolic process, GO:0019538=protein metabolic process, GO:0032259=methylation, GO:0008152=metabolic process	GO:0016741=transferase activity, transferring one-carbon groups, GO:0003824=catalytic activity, GO:0008757=S-adenosylmethionine-dependent methyltransferase activity, GO:0016740=transferase activity, GO:0008168=methyltransferase activity	GO:0005622=intracellular anatomical structure, GO:0005737=cytoplasm, GO:0005829=cytosol
AFI29786	chr1	43480391	43488624	+	Yof5-1	cellular organisms	12.1747513498598	Afi.09hpf	A7			PF00248.19:Aldo_ket_red
AFI31671	chr1	43488931	43509254	+	Yof5-7	cellular organisms	5.48493261760016	Pluteus	A7			PF00248.19:Aldo_ket_red
AFI30597	chr1	43509292	43522521	+	Unchar_13249	Eumetazoa	51.8234420421053	Afi.09hpf	A7			PF15335.4:CAAP1
AFI31864	chr1	43767415	43840606	-	Agrin-17	cellular organisms	11.1845203242557	adult_arm	A1	5d.Distal_down	immune	PF00014.21:Kunitz_BPTI,PF07648.13:Kazal_2
AFI31708	chr1	43865091	43866948	+	Unchar_13699	cellular organisms	0.143165715042875	regen_0D	minor15			PF14529.4:Exo_endo_phos_2
AFI30579	chr1	44226630	44229045	+	Unchar_13239	Amphiura filiformis	41.7182401289857	Pluteus	A6
AFI31377	chr1	44231353	44233107	-	Unchar_13574	Eumetazoa	4.96347725995578	Pluteus	A5
AFI30465	chr1	44484967	44546771	-	Elav4	cellular organisms	81.497015935993	adult_arm	A4		neuro	PF00076.20:RRM_1	GO:0051252=regulation of RNA metabolic process, GO:0065008=regulation of biological quality, GO:0050684=regulation of mRNA processing, GO:0048477=oogenesis, GO:0030154=cell differentiation	GO:0005515=protein binding, GO:1901363=heterocyclic compound binding, GO:0003727=single-stranded RNA binding, GO:0003729=mRNA binding, GO:0003723=RNA binding	GO:0043233=organelle lumen, GO:0005654=nucleoplasm, GO:0043226=organelle, GO:0043229=intracellular organelle, GO:0043231=intracellular membrane-bounded organelle
AFI30845	chr1	44580425	44800693	+	Cbpc6	cellular organisms	18.8943755113724	Afi.27hpf.SU5402	minor18			PF00246.22:Peptidase_M14	GO:0098542=defense response to other organism, GO:0071704=organic substance metabolic process, GO:0000003=reproduction, GO:0043170=macromolecule metabolic process, GO:0006950=response to stress	GO:0008092=cytoskeletal protein binding, GO:0015631=tubulin binding, GO:0008233=peptidase activity, GO:0140096=catalytic activity, acting on a protein, GO:0016787=hydrolase activity	GO:0005622=intracellular anatomical structure, GO:0005794=Golgi apparatus, GO:0005829=cytosol, GO:0015630=microtubule cytoskeleton, GO:0005815=microtubule organizing center
AFI29894	chr1	44807898	44808348	-	Unchar_12958	Amphiura filiformis	2.463949664723	Afi.09hpf
AFI30857	chr1	44844738	44945562	+	Cl18a-1	cellular organisms	37.2996851860292	adult_arm	A8			PF03160.12:Calx-beta,PF00059.19:Lectin_C
AFI29991	chr1	44953555	44981252	-	Sywc	cellular organisms	19.7868543906712	Afi.27hpf.DMSO	minor12			PF00579.23:tRNA-synt_1b	GO:0048518=positive regulation of biological process, GO:0019220=regulation of phosphate metabolic process, GO:0048666=neuron development, GO:1901566=organonitrogen compound biosynthetic process, GO:0051338=regulation of transferase activity	GO:0098772=molecular function regulator, GO:0019901=protein kinase binding, GO:0019899=enzyme binding, GO:0003824=catalytic activity, GO:0016874=ligase activity	GO:0005829=cytosol, GO:0043227=membrane-bounded organelle, GO:0005737=cytoplasm, GO:0043226=organelle, GO:0043229=intracellular organelle
AFI31127	chr1	44987525	44993190	+	Unchar_13478	Amphiura filiformis	10.8308661651579	Afi.09hpf	minor17
AFI30768	chr1	44993485	45005669	+	Wdr25	cellular organisms	21.1788528917666	Pluteus	minor17			PF00400.30:WD40
AFI30650	chr1	45064477	45219374	+	Gsk3h	cellular organisms	0.934331429125465	adult_arm	minor4		kinase	PF00069.23:Pkinase
AFI30309	chr1	45240384	45255284	-	Rbgpr-1	Opisthokonta	3.08153705810561	Afi.27hpf.DMSO	A4			PF14656.4:RAB3GAP2_C	GO:0065007=biological regulation, GO:0015833=peptide transport, GO:0032504=multicellular organism reproduction, GO:0009888=tissue development, GO:0046907=intracellular transport	GO:0005488=binding, GO:0031267=small GTPase binding, GO:0005085=guanyl-nucleotide exchange factor activity, GO:0005515=protein binding, GO:0098772=molecular function regulator	GO:0043229=intracellular organelle, GO:0030133=transport vesicle, GO:0012505=endomembrane system, GO:0031410=cytoplasmic vesicle, GO:0097708=intracellular vesicle
AFI31010	chr1	45256344	45266947	-	Rbgpr-2	Eukaryota	2.9347696550204	Afi.27hpf.FSW	A4			PF14655.4:RAB3GAP2_N	GO:0040011=locomotion, GO:0051649=establishment of localization in cell, GO:0007268=chemical synaptic transmission, GO:0060429=epithelium development, GO:0008104=protein localization	GO:0005085=guanyl-nucleotide exchange factor activity, GO:0005515=protein binding, GO:0031267=small GTPase binding, GO:0030234=enzyme regulator activity, GO:0019899=enzyme binding	GO:0097708=intracellular vesicle, GO:0008021=synaptic vesicle, GO:0043226=organelle, GO:0043229=intracellular organelle, GO:0030133=transport vesicle
AFI30291	chr1	45273612	45278139	-	Unchar_13123	Opisthokonta	0.376209601664958	Afi.39hpf			kinase	PF00069.23:Pkinase
AFI30983	chr1	45283929	45284973	+	Lgsn-17	cellular organisms	2.600111230368	Pluteus	minor16			PF00120.22:Gln-synt_C
AFI30009	chr1	45289315	45295218	-	Il17c-1	Bilateria	4.40648034566493	regen_1D	A2		immune	PF06083.9:IL17	GO:0009987=cellular process, GO:0010033=response to organic substance, GO:0071310=cellular response to organic substance, GO:0065007=biological regulation, GO:0051716=cellular response to stimulus	GO:0005102=signaling receptor binding, GO:0005126=cytokine receptor binding, GO:0005488=binding, GO:0005515=protein binding	GO:0005576=extracellular region
AFI31624	chr1	45301320	45320072	+	Cp46a-8	cellular organisms	5.95297681616122	regen_0D	minor19			PF00067.20:p450
AFI31901	chr1	45350903	45391138	-	Unchar_13777	Metazoa	13.4291186014467	Afi.18hpf	A7
AFI31796	chr1	45391344	45398285	+	Pigh	Eukaryota	22.6948871352459	Afi.09hpf	A5			PF10181.7:PIG-H	GO:0090407=organophosphate biosynthetic process, GO:1901566=organonitrogen compound biosynthetic process, GO:0045017=glycerolipid biosynthetic process, GO:0006807=nitrogen compound metabolic process, GO:0019538=protein metabolic process	GO:0003824=catalytic activity	GO:0005783=endoplasmic reticulum, GO:0005622=intracellular anatomical structure, GO:0098827=endoplasmic reticulum subcompartment, GO:0012505=endomembrane system, GO:0032991=protein-containing complex
AFI31540	chr1	45411926	45417609	-	Unchar_13642	Amphiura filiformis	110.117048717631	adult_arm	A5
AFI29876	chr1	45418448	45419150	+	Unchar_12951	Amphiura filiformis	2.72752855782967	Afi.27hpf.SU5402
AFI31561	chr1	45419239	45419749	+	Unchar_13652	cellular organisms	6.32982110839377	Afi.27hpf.SU5402				PF14529.4:Exo_endo_phos_2
AFI31827	chr1	45419793	45421991	+	Unchar_13746	cellular organisms	6.89649661974017	Afi.27hpf.SU5402	minor15
AFI31912	chr1	45423203	45432982	+	Mtap-2	cellular organisms	74.8657481750502	regen_3D	A6			PF01048.18:PNP_UDP_1	GO:1901605=alpha-amino acid metabolic process, GO:0009067=aspartate family amino acid biosynthetic process, GO:0034097=response to cytokine, GO:0050794=regulation of cellular process, GO:0046483=heterocycle metabolic process	GO:0016740=transferase activity, GO:0016758=hexosyltransferase activity, GO:0016757=glycosyltransferase activity, GO:0016763=pentosyltransferase activity, GO:0003824=catalytic activity	GO:0005622=intracellular anatomical structure, GO:0005737=cytoplasm, GO:0005829=cytosol
AFI31613	chr1	45480114	45487164	+	C209d-2	cellular organisms	0.902155456633379	Afi.27hpf.SU5402				PF01825.19:GPS,PF00059.19:Lectin_C	GO:0050863=regulation of T cell activation, GO:0048522=positive regulation of cellular process, GO:0032880=regulation of protein localization, GO:0006810=transport, GO:0051171=regulation of nitrogen compound metabolic process	GO:0036094=small molecule binding, GO:0042277=peptide binding, GO:0097367=carbohydrate derivative binding, GO:0005488=binding, GO:0030246=carbohydrate binding	GO:0016020=membrane, GO:0016021=integral component of membrane, GO:0071944=cell periphery, GO:0005737=cytoplasm, GO:0005886=plasma membrane
AFI30392	chr1	45487869	45578058	+	Agrg4-23	Metazoa	0.637815160884519	Pluteus	minor6		immune	PF00002.22:7tm_2
AFI30902	chr1	45584750	45643339	-	Spat1	Metazoa	67.9077200616019	Pluteus	minor1			PF15743.3:SPATA1_C
AFI31097	chr1	45644514	45649603	+	Unchar_13466	Amphiura filiformis	939.298809531059	adult_arm	A7
AFI31327	chr1	45653039	45679500	-	Wdr78	cellular organisms	22.2358279024418	Afi.18hpf	minor15			PF00400.30:WD40
AFI30574	chr1	45679572	45692403	+	Mier1	Eukaryota	18.7255673195847	Afi.09hpf	minor17			PF01448.22:ELM2	GO:0008152=metabolic process, GO:0044238=primary metabolic process, GO:1901564=organonitrogen compound metabolic process, GO:0016570=histone modification, GO:0010638=positive regulation of organelle organization	GO:0005488=binding, GO:0004407=histone deacetylase activity, GO:0016811=hydrolase activity, acting on carbon-nitrogen (but not peptide) bonds, in linear amides, GO:0042826=histone deacetylase binding, GO:0140110=transcription regulator activity	GO:0043231=intracellular membrane-bounded organelle, GO:0070013=intracellular organelle lumen, GO:0043226=organelle, GO:0043229=intracellular organelle, GO:0005634=nucleus
AFI31320	chr1	45726430	45753037	+	Mysm1	cellular organisms	9.20861966567768	Afi.09hpf	minor6		TF	PF01398.19:JAB,PF04433.15:SWIRM,PF00249.29:Myb_DNA-binding	GO:1903508=positive regulation of nucleic acid-templated transcription, GO:0010628=positive regulation of gene expression, GO:0031328=positive regulation of cellular biosynthetic process, GO:0032879=regulation of localization, GO:0080090=regulation of primary metabolic process	GO:0044877=protein-containing complex binding, GO:0019783=ubiquitin-like protein-specific protease activity, GO:0005488=binding, GO:0000981=DNA-binding transcription factor activity, RNA polymerase II-specific, GO:0008234=cysteine-type peptidase activity	GO:0043227=membrane-bounded organelle, GO:0031981=nuclear lumen, GO:0005634=nucleus, GO:0005654=nucleoplasm, GO:0043231=intracellular membrane-bounded organelle
AFI30351	chr1	45762425	45773154	-	Unchar_13148	Amphiura filiformis	27.029450367603	Pluteus	minor16
AFI30432	chr1	45843417	45967562	+	Sia7f-2	Eukaryota	23.329329103094	Afi.27hpf.DMSO	minor16			PF00777.16:Glyco_transf_29
AFI30707	chr1	45989951	45993953	+	Unchar_13306	Eukaryota	4.84048630511841	adult_arm	minor19			PF14737.4:DUF4470,PF01753.16:zf-MYND
AFI31871	chr1	46004680	46025687	+	Kat5	cellular organisms	14.6767098865022	Afi.18hpf	A5			PF01853.16:MOZ_SAS,PF11717.6:Tudor-knot	GO:0009057=macromolecule catabolic process, GO:1901214=regulation of neuron death, GO:0051254=positive regulation of RNA metabolic process, GO:0032355=response to estradiol, GO:0006974=cellular response to DNA damage stimulus	GO:0016410=N-acyltransferase activity, GO:0051427=hormone receptor binding, GO:0019899=enzyme binding, GO:0034212=peptide N-acetyltransferase activity, GO:0004402=histone acetyltransferase activity	GO:1902494=catalytic complex, GO:0098687=chromosomal region, GO:1902493=acetyltransferase complex, GO:0000785=chromatin, GO:1904949=ATPase complex
AFI29852	chr1	46035521	46036414	-	Unchar_12940	cellular organisms	2.45805899050399	regen_3D	minor6			PF03564.13:DUF1759
AFI31464	chr1	46044306	46102529	+	Lrrk2-8	cellular organisms	3.4275198059974	Pluteus	minor1		immune	PF16095.3:COR,PF00531.20:Death,PF08477.11:Roc,PF13676.4:TIR_2
AFI29845	chr1	46111499	46157033	+	Ptprq-3	cellular organisms	3.40030085852462	Afi.27hpf.SU5402	minor18			PF00041.19:fn3
AFI30972	chr1	46179805	46259408	+	Kpcd3	cellular organisms	4.30173239170622	Afi.27hpf.DMSO	minor12		kinase	PF00069.23:Pkinase,PF00169.27:PH,PF00130.20:C1_1	GO:0008152=metabolic process, GO:0060548=negative regulation of cell death, GO:0045664=regulation of neuron differentiation, GO:0051962=positive regulation of nervous system development, GO:0051247=positive regulation of protein metabolic process	GO:0005515=protein binding, GO:0042802=identical protein binding, GO:0019900=kinase binding, GO:0016773=phosphotransferase activity, alcohol group as acceptor, GO:0003824=catalytic activity	GO:0005794=Golgi apparatus, GO:1902494=catalytic complex, GO:0099568=cytoplasmic region, GO:0031090=organelle membrane, GO:0043226=organelle
AFI29993	chr1	46276098	46284188	-	Psf1	Eukaryota	40.5457857891244	Pluteus	A5	5d.Distal_up,5d.Proximal_up		PF05916.9:Sld5	GO:0008152=metabolic process, GO:0006725=cellular aromatic compound metabolic process, GO:1901987=regulation of cell cycle phase transition, GO:2000045=regulation of G1/S transition of mitotic cell cycle, GO:0090304=nucleic acid metabolic process	GO:0140097=catalytic activity, acting on DNA, GO:0016462=pyrophosphatase activity, GO:0016787=hydrolase activity, GO:0004386=helicase activity, GO:0003824=catalytic activity	GO:0000228=nuclear chromosome, GO:0032991=protein-containing complex, GO:0043226=organelle, GO:0043229=intracellular organelle, GO:0070013=intracellular organelle lumen
AFI30965	chr1	46284507	46310948	+	Abd12	cellular organisms	53.5341977036772	Afi.09hpf	minor12			PF12146.6:Hydrolase_4	GO:0009395=phospholipid catabolic process, GO:0046486=glycerolipid metabolic process, GO:0009887=animal organ morphogenesis, GO:0044242=cellular lipid catabolic process, GO:0048880=sensory system development	GO:0003824=catalytic activity, GO:0052689=carboxylic ester hydrolase activity, GO:0016788=hydrolase activity, acting on ester bonds, GO:0004620=phospholipase activity, GO:0016790=thiolester hydrolase activity	GO:0043005=neuron projection, GO:0036477=somatodendritic compartment, GO:0032838=plasma membrane bounded cell projection cytoplasm, GO:0016021=integral component of membrane, GO:0005886=plasma membrane
AFI31205	chr1	46324094	46359034	+	Prdx1	cellular organisms	97.5575923376356	regen_3D	A6			PF00578.19:AhpC-TSA,PF10417.7:1-cysPrx_C	GO:0045321=leukocyte activation, GO:0009889=regulation of biosynthetic process, GO:0043408=regulation of MAPK cascade, GO:0009987=cellular process, GO:0080135=regulation of cellular response to stress	GO:0005515=protein binding, GO:1901363=heterocyclic compound binding, GO:0020037=heme binding, GO:0046906=tetrapyrrole binding, GO:0003824=catalytic activity	GO:0005622=intracellular anatomical structure, GO:0005739=mitochondrion, GO:0005730=nucleolus, GO:0043227=membrane-bounded organelle, GO:0005737=cytoplasm
AFI30064	chr1	46364851	46383346	-	Rpc6	cellular organisms	12.289899881005	regen_3D	A7			PF05158.10:RNA_pol_Rpc34	GO:0060255=regulation of macromolecule metabolic process, GO:0045088=regulation of innate immune response, GO:0080090=regulation of primary metabolic process, GO:0031323=regulation of cellular metabolic process, GO:0018130=heterocycle biosynthetic process	GO:0016779=nucleotidyltransferase activity, GO:0003677=DNA binding, GO:0005488=binding, GO:0003690=double-stranded DNA binding, GO:0097159=organic cyclic compound binding	GO:0005654=nucleoplasm, GO:0043226=organelle, GO:0061695=transferase complex, transferring phosphorus-containing groups, GO:0032991=protein-containing complex, GO:0043229=intracellular organelle
AFI31787	chr1	46429840	46439281	+	Dnjb4-2	cellular organisms	242.339906259941	regen_3D	A4	3d.Distal_up,3d.Proximal_up		PF01556.16:DnaJ_C,PF00226.29:DnaJ	GO:0050896=response to stimulus, GO:0051085=chaperone cofactor-dependent protein refolding, GO:0006357=regulation of transcription by RNA polymerase II, GO:0050794=regulation of cellular process, GO:0065008=regulation of biological quality	GO:0003712=transcription coregulator activity, GO:0031072=heat shock protein binding, GO:0001671=ATPase activator activity, GO:0005515=protein binding, GO:0008047=enzyme activator activity	GO:0043226=organelle, GO:0099572=postsynaptic specialization, GO:0042995=cell projection, GO:0043025=neuronal cell body, GO:0097447=dendritic tree
AFI31551	chr1	46462372	46469610	+	Unchar_13648	Echinodermata	316.789660151209	Afi.18hpf	minor15	3d.Distal_up
AFI29863	chr1	46471436	46479393	-	Ef1b-4	cellular organisms	631.217211826896	Pluteus	A5			PF00736.17:EF1_GNE	GO:0043043=peptide biosynthetic process, GO:0071704=organic substance metabolic process, GO:0044271=cellular nitrogen compound biosynthetic process, GO:0009987=cellular process, GO:0006807=nitrogen compound metabolic process	GO:0008135=translation factor activity, RNA binding, GO:0003676=nucleic acid binding, GO:0003723=RNA binding, GO:1901363=heterocyclic compound binding, GO:0005488=binding	GO:0005622=intracellular anatomical structure, GO:0005737=cytoplasm, GO:0005829=cytosol, GO:0032991=protein-containing complex
AFI31983	chr1	46500648	46501032	-	Unchar_13808	Amphiura filiformis	2.72186532997007	Pluteus	A4
AFI30380	chr1	46520566	46539393	+	Oma1	cellular organisms	6.74395560557494	Afi.09hpf	A5			PF01435.16:Peptidase_M48	GO:0010821=regulation of mitochondrion organization, GO:0009991=response to extracellular stimulus, GO:0007007=inner mitochondrial membrane organization, GO:0006006=glucose metabolic process, GO:0042981=regulation of apoptotic process	GO:0008237=metallopeptidase activity, GO:0016787=hydrolase activity, GO:0008233=peptidase activity, GO:0140096=catalytic activity, acting on a protein, GO:0004222=metalloendopeptidase activity	GO:0043226=organelle, GO:0031966=mitochondrial membrane, GO:0005743=mitochondrial inner membrane, GO:0016020=membrane, GO:0043231=intracellular membrane-bounded organelle
AFI31770	chr1	46541405	46541795	-	Unchar_13725	Amphiura filiformis	5.09308483180687	Afi.27hpf.SU5402	minor1
AFI30256	chr1	46579349	46579913	-	Unchar_13106	Eumetazoa	3.08370033635353	adult_arm
AFI30926	chr1	46642835	46647117	-	Unchar_13389	Opisthokonta	14.0165005713274	Afi.09hpf	minor15
AFI31199	chr1	46657348	46667338	-	Aebp2	Eukaryota	19.5358076090196	Afi.18hpf	A6		TF		GO:0060429=epithelium development, GO:0032989=cellular component morphogenesis, GO:0065007=biological regulation, GO:0097485=neuron projection guidance, GO:0048513=animal organ development	GO:0097159=organic cyclic compound binding, GO:0000981=DNA-binding transcription factor activity, RNA polymerase II-specific, GO:0003676=nucleic acid binding, GO:0003690=double-stranded DNA binding, GO:1901363=heterocyclic compound binding	GO:0043233=organelle lumen, GO:0005654=nucleoplasm, GO:0032991=protein-containing complex, GO:1990234=transferase complex, GO:0034708=methyltransferase complex
AFI30069	chr1	46675365	46685228	-	Unchar_13032	cellular organisms	6.07592976578494	Afi.18hpf	minor17
AFI29839	chr1	46698919	46724422	+	Rpa1-1	cellular organisms	12.3776269935399	Afi.09hpf	A6		stemness	PF04983.16:RNA_pol_Rpb1_3,PF05000.15:RNA_pol_Rpb1_4,PF04998.15:RNA_pol_Rpb1_5,PF04997.10:RNA_pol_Rpb1_1,PF00623.18:RNA_pol_Rpb1_2	GO:0050789=regulation of biological process, GO:0019438=aromatic compound biosynthetic process, GO:0016072=rRNA metabolic process, GO:0010604=positive regulation of macromolecule metabolic process, GO:0097659=nucleic acid-templated transcription	GO:0016772=transferase activity, transferring phosphorus-containing groups, GO:0005488=binding, GO:0140098=catalytic activity, acting on RNA, GO:0003899=DNA-directed 5'-3' RNA polymerase activity, GO:0016779=nucleotidyltransferase activity	GO:0000428=DNA-directed RNA polymerase complex, GO:0043233=organelle lumen, GO:1990234=transferase complex, GO:0031981=nuclear lumen, GO:0043232=intracellular non-membrane-bounded organelle
AFI31040	chr1	46724451	46736027	+	Rpa1-2	cellular organisms	19.70646987801	Afi.27hpf.FSW	A6			PF04998.15:RNA_pol_Rpb1_5	GO:0032774=RNA biosynthetic process, GO:0016072=rRNA metabolic process, GO:1901362=organic cyclic compound biosynthetic process, GO:0009987=cellular process, GO:0097659=nucleic acid-templated transcription	GO:0140098=catalytic activity, acting on RNA, GO:0003682=chromatin binding, GO:0005488=binding, GO:0003899=DNA-directed 5'-3' RNA polymerase activity, GO:0003824=catalytic activity	GO:0043226=organelle, GO:0005736=RNA polymerase I complex, GO:0030880=RNA polymerase complex, GO:0031974=membrane-enclosed lumen, GO:1990234=transferase complex
AFI30385	chr1	46742567	46778335	+	Sia8e-2	Eukaryota	1.23333425525873	regen_3D	minor18			PF00777.16:Glyco_transf_29	GO:0046467=membrane lipid biosynthetic process, GO:0009987=cellular process, GO:0044255=cellular lipid metabolic process, GO:1901564=organonitrogen compound metabolic process, GO:0043412=macromolecule modification	GO:0003824=catalytic activity, GO:0008373=sialyltransferase activity, GO:0016740=transferase activity, GO:0016757=glycosyltransferase activity	GO:0031090=organelle membrane, GO:0005622=intracellular anatomical structure, GO:0043226=organelle, GO:0098791=Golgi apparatus subcompartment, GO:0005794=Golgi apparatus
AFI30499	chr1	46788558	46800958	+	Sia8a-6	Eukaryota	2.72353077986536	regen_0D	minor4			PF00777.16:Glyco_transf_29
AFI31179	chr1	46823297	46837150	-	Sia8e-4	Eukaryota	2.31200610167808	adult_arm	A8			PF00777.16:Glyco_transf_29	GO:1901576=organic substance biosynthetic process, GO:0030148=sphingolipid biosynthetic process, GO:0006643=membrane lipid metabolic process, GO:0006807=nitrogen compound metabolic process, GO:0008152=metabolic process	GO:0003824=catalytic activity, GO:0008373=sialyltransferase activity, GO:0016740=transferase activity, GO:0016757=glycosyltransferase activity	GO:0005622=intracellular anatomical structure, GO:0005794=Golgi apparatus, GO:0012505=endomembrane system, GO:0031984=organelle subcompartment, GO:0005737=cytoplasm
AFI30696	chr1	46845641	46846004	-	Unchar_13300	Amphiura filiformis	3.16621296717335	Afi.09hpf	minor17
AFI29983	chr1	46852358	46877906	+	Sia8e-1	Eukaryota	1.39376329489063	regen_1D	minor7			PF00777.16:Glyco_transf_29
AFI31039	chr1	46883943	46954763	+	Sia8e-3	Eukaryota	8.61543602495844	Pluteus	minor18	5d.Distal_down		PF00777.16:Glyco_transf_29	GO:1901564=organonitrogen compound metabolic process, GO:1901566=organonitrogen compound biosynthetic process, GO:0071704=organic substance metabolic process, GO:0043412=macromolecule modification, GO:0070085=glycosylation	GO:0036094=small molecule binding, GO:0016757=glycosyltransferase activity, GO:0008373=sialyltransferase activity, GO:0043168=anion binding, GO:0031406=carboxylic acid binding	GO:0043231=intracellular membrane-bounded organelle, GO:0098588=bounding membrane of organelle, GO:0005737=cytoplasm, GO:0005768=endosome, GO:0097708=intracellular vesicle
AFI30211	chr1	46995797	47062861	+	Gak1b-2	Deuterostomia	8.1380292115985	regen_0D	A8			PF15051.4:FAM198			GO:0005794=Golgi apparatus, GO:0043227=membrane-bounded organelle, GO:0005737=cytoplasm, GO:0005622=intracellular anatomical structure, GO:0043226=organelle
AFI29901	chr1	47068988	47079175	-	Bodg-16	cellular organisms	0.652746090143044	Pluteus	minor4			PF06155.10:DUF971,PF02668.14:TauD	GO:1901564=organonitrogen compound metabolic process, GO:0044249=cellular biosynthetic process, GO:0006575=cellular modified amino acid metabolic process, GO:0044271=cellular nitrogen compound biosynthetic process, GO:1901576=organic substance biosynthetic process	GO:0043167=ion binding, GO:0042802=identical protein binding, GO:0008270=zinc ion binding, GO:0046914=transition metal ion binding, GO:0046872=metal ion binding	GO:0005622=intracellular anatomical structure, GO:0005737=cytoplasm, GO:0005829=cytosol
AFI31046	chr1	47089049	47091170	-	Bodg-18	cellular organisms	29.4394506905349	adult_arm	A2			PF02668.14:TauD	GO:0044271=cellular nitrogen compound biosynthetic process, GO:1901566=organonitrogen compound biosynthetic process, GO:0006575=cellular modified amino acid metabolic process, GO:0009058=biosynthetic process, GO:0034641=cellular nitrogen compound metabolic process	GO:0016491=oxidoreductase activity, GO:0003824=catalytic activity, GO:0008270=zinc ion binding, GO:0043167=ion binding, GO:0046872=metal ion binding	GO:0005622=intracellular anatomical structure, GO:0005737=cytoplasm, GO:0005829=cytosol
AFI30245	chr1	47091204	47097267	-	Unchar_13101	cellular organisms	12.37860053475	adult_arm	A2			PF06155.10:DUF971,PF02668.14:TauD	GO:0044237=cellular metabolic process, GO:1901564=organonitrogen compound metabolic process, GO:0008152=metabolic process, GO:0044271=cellular nitrogen compound biosynthetic process, GO:1901566=organonitrogen compound biosynthetic process	GO:0042802=identical protein binding, GO:0046914=transition metal ion binding, GO:0046872=metal ion binding, GO:0008270=zinc ion binding, GO:0043169=cation binding	GO:0005622=intracellular anatomical structure, GO:0005737=cytoplasm, GO:0005829=cytosol
AFI30451	chr1	47098056	47109080	+	Unchar_13194	Amphiura filiformis	801.626910750317	adult_arm	A4
AFI30825	chr1	47132633	47159579	-	Acha9-22	cellular organisms	2.89836738766544	regen_0D	minor4			PF02932.14:Neur_chan_memb,PF02931.21:Neur_chan_LBD
AFI31228	chr1	47184220	47213280	-	Unchar_13519	cellular organisms	89.162865474549	Afi.09hpf	minor19			PF00078.25:RVT_1
AFI31429	chr1	47266671	47273021	-	Chia-11	cellular organisms	0.939117305779743	Afi.18hpf	minor12			PF01607.22:CBM_14,PF00704.26:Glyco_hydro_18	GO:0002263=cell activation involved in immune response, GO:0006810=transport, GO:0071554=cell wall organization or biogenesis, GO:0006955=immune response, GO:0007586=digestion	GO:0005515=protein binding, GO:0004553=hydrolase activity, hydrolyzing O-glycosyl compounds, GO:0004568=chitinase activity, GO:0030246=carbohydrate binding, GO:0019900=kinase binding	GO:0005634=nucleus, GO:0099503=secretory vesicle, GO:0005576=extracellular region, GO:0031982=vesicle, GO:0043231=intracellular membrane-bounded organelle
AFI30723	chr1	47275368	47280636	+	Unchar_13313	Deuterostomia	97.8137436022052	regen_0D	minor19
AFI31977	chr1	47306716	47308988	-	Unchar_13806	Eleutherozoa	2.09313545739219	Afi.27hpf.SU5402				PF07974.11:EGF_2
AFI31154	chr1	47326239	47327671	+	Unchar_13487	Eumetazoa	16.7354421594217	Pluteus	minor15
AFI31338	chr1	47332077	47342575	-	Zfpl1	Eukaryota	14.203922060235	adult_arm	minor17				GO:0009889=regulation of biosynthetic process, GO:0071705=nitrogen compound transport, GO:0080090=regulation of primary metabolic process, GO:0050789=regulation of biological process, GO:0010468=regulation of gene expression	GO:0003676=nucleic acid binding, GO:1901363=heterocyclic compound binding, GO:0005488=binding, GO:0097159=organic cyclic compound binding, GO:0046914=transition metal ion binding	GO:0005737=cytoplasm, GO:0043229=intracellular organelle, GO:0043231=intracellular membrane-bounded organelle, GO:0005634=nucleus, GO:0043227=membrane-bounded organelle
AFI31081	chr1	47357146	47470949	+	Htr5b	Eukaryota	18.4002961488978	Afi.09hpf	A9				GO:0008104=protein localization, GO:0033036=macromolecule localization, GO:0051179=localization
AFI31118	chr1	47523024	47524692	+	Bodg-19	cellular organisms	1.20029017777103	regen_0D	A1			PF02668.14:TauD	GO:1901576=organic substance biosynthetic process, GO:0044237=cellular metabolic process, GO:0009987=cellular process, GO:1901566=organonitrogen compound biosynthetic process, GO:0071704=organic substance metabolic process	GO:0043169=cation binding, GO:0042802=identical protein binding, GO:0005515=protein binding, GO:0008270=zinc ion binding, GO:0046914=transition metal ion binding	GO:0005622=intracellular anatomical structure, GO:0005737=cytoplasm, GO:0005829=cytosol
AFI30779	chr1	47525905	47527137	+	Unchar_13337	cellular organisms	4.3200923690618	regen_0D	minor18			PF02668.14:TauD	GO:0009987=cellular process, GO:0006996=organelle organization, GO:0016043=cellular component organization, GO:0071840=cellular component organization or biogenesis, GO:0007005=mitochondrion organization		GO:0043229=intracellular organelle, GO:0005739=mitochondrion, GO:0005622=intracellular anatomical structure, GO:0043226=organelle, GO:0043231=intracellular membrane-bounded organelle
AFI31552	chr1	47538742	47559705	+	Thop1	cellular organisms	22.9882656671434	Afi.39hpf	A6	5d.Distal_up,5d.Proximal_up		PF01432.18:Peptidase_M3	GO:0044260=cellular macromolecule metabolic process, GO:2000026=regulation of multicellular organismal development, GO:0006518=peptide metabolic process, GO:0035556=intracellular signal transduction, GO:0019538=protein metabolic process	GO:0008237=metallopeptidase activity, GO:0003824=catalytic activity, GO:0016787=hydrolase activity, GO:0004175=endopeptidase activity, GO:0004222=metalloendopeptidase activity	GO:0031967=organelle envelope, GO:0005739=mitochondrion, GO:0071944=cell periphery, GO:0043229=intracellular organelle, GO:0043226=organelle
AFI30595	chr1	47586841	47610270	-	Sia7c-5	Eukaryota	18.7740576962449	Afi.09hpf	A3			PF00777.16:Glyco_transf_29
AFI30250	chr1	47610358	47656393	-	Unchar_13104	Eleutherozoa	17.1430867222157	Afi.09hpf	A3
AFI31442	chr1	47794443	47796903	+	Unchar_13600	Amphiura filiformis	5.07782833436481	regen_0D	A3			PF01391.16:Collagen
AFI29883	chr1	47817634	47832293	+	Unchar_12954	Amphiura filiformis	1044.69265171226	regen_0D	A2
AFI29801	chr1	47871036	47881770	-	Unchar_12927	Amphiura filiformis	17.5273369421369	Pluteus	minor12
AFI29992	chr1	47882401	48005799	-	Sptn5	cellular organisms	22.7731895142629	Pluteus	A8			PF00435.19:Spectrin,PF00307.29:CH,PF00018.26:SH3_1	GO:0006468=protein phosphorylation, GO:0000904=cell morphogenesis involved in differentiation, GO:0050896=response to stimulus, GO:0051094=positive regulation of developmental process, GO:0046907=intracellular transport	GO:0008017=microtubule binding, GO:0017022=myosin binding, GO:0003779=actin binding, GO:0019899=enzyme binding, GO:0005515=protein binding	GO:0043232=intracellular non-membrane-bounded organelle, GO:0097730=non-motile cilium, GO:0030864=cortical actin cytoskeleton, GO:0060170=ciliary membrane, GO:0005737=cytoplasm
AFI31878	chr1	48005822	48010697	-	Sptcb	cellular organisms	33.9514597663718	Pluteus	minor18			PF00307.29:CH	GO:0023052=signaling, GO:0007010=cytoskeleton organization, GO:0010256=endomembrane system organization, GO:0006793=phosphorus metabolic process, GO:0032509=endosome transport via multivesicular body sorting pathway	GO:0005085=guanyl-nucleotide exchange factor activity, GO:0015631=tubulin binding, GO:0005515=protein binding, GO:0098772=molecular function regulator, GO:0008092=cytoskeletal protein binding	GO:0016020=membrane, GO:0070161=anchoring junction, GO:0030054=cell junction, GO:0043226=organelle, GO:0005829=cytosol
AFI30027	chr1	48016132	48050984	+	Unchar_13009	cellular organisms	1.50203998613465	regen_0D	A8			PF00501.26:AMP-binding
AFI31390	chr1	48056081	48060848	+	Acsf2-49	cellular organisms	13.7362036049085	regen_0D	A7			PF13193.4:AMP-binding_C	GO:0006725=cellular aromatic compound metabolic process, GO:0046483=heterocycle metabolic process, GO:0006139=nucleobase-containing compound metabolic process, GO:0006807=nitrogen compound metabolic process, GO:0009117=nucleotide metabolic process	GO:0003824=catalytic activity, GO:0016874=ligase activity, GO:0016877=ligase activity, forming carbon-sulfur bonds	GO:0005737=cytoplasm, GO:0043227=membrane-bounded organelle, GO:0043226=organelle, GO:0005739=mitochondrion, GO:0043229=intracellular organelle
AFI29741	chr1	48064621	48113926	-	Unchar_12903	cellular organisms	3.94824468694502	regen_0D	minor4			PF00497.18:SBP_bac_3
AFI31150	chr1	48125546	48127505	+	Arsi-23	cellular organisms	4.41025996328477	Pluteus	minor12			PF00884.21:Sulfatase	GO:0006082=organic acid metabolic process, GO:2000026=regulation of multicellular organismal development, GO:0040011=locomotion, GO:0044273=sulfur compound catabolic process, GO:1901136=carbohydrate derivative catabolic process	GO:0003824=catalytic activity, GO:0016787=hydrolase activity, GO:0016788=hydrolase activity, acting on ester bonds	GO:0005794=Golgi apparatus, GO:0043231=intracellular membrane-bounded organelle, GO:0005788=endoplasmic reticulum lumen, GO:0005622=intracellular anatomical structure, GO:0005764=lysosome
AFI30885	chr1	48128482	48130927	+	Arsj-10	cellular organisms	14.5344464631254	Pluteus	minor12					GO:0003824=catalytic activity, GO:0016787=hydrolase activity, GO:0016788=hydrolase activity, acting on ester bonds	GO:0005576=extracellular region, GO:0005737=cytoplasm, GO:0005783=endoplasmic reticulum, GO:0005788=endoplasmic reticulum lumen, GO:0043231=intracellular membrane-bounded organelle
AFI29710	chr1	48131300	48144524	-	Sfxn2-2	cellular organisms	4.87296177212134	Pluteus	minor18			PF03820.15:Mtc
AFI31529	chr1	48190706	48196524	-	Unchar_13636	Amphiura filiformis	7.38155205880516	regen_0D	A1		immune
AFI31719	chr1	48245979	48249138	-	Unchar_13704	Amphiura filiformis	32.0124321073551	regen_0D	A2		immune
AFI30152	chr1	48338714	48348153	+	Sifar-2	Eumetazoa	0.632577301799636	adult_arm				PF00001.19:7tm_1	GO:0010628=positive regulation of gene expression, GO:0019222=regulation of metabolic process, GO:0099536=synaptic signaling, GO:0007268=chemical synaptic transmission, GO:0045893=positive regulation of transcription, DNA-templated	GO:0001653=peptide receptor activity, GO:0042562=hormone binding, GO:0017046=peptide hormone binding, GO:0038023=signaling receptor activity, GO:0004930=G protein-coupled receptor activity	GO:0005886=plasma membrane, GO:0071944=cell periphery, GO:0031226=intrinsic component of plasma membrane, GO:0031224=intrinsic component of membrane, GO:0016021=integral component of membrane
AFI30335	chr1	48356239	48430316	+	Acha3-10	cellular organisms	7.27362493289818	Pluteus	A2			PF02931.21:Neur_chan_LBD
AFI31771	chr1	48383162	48393934	+	Acha3-11	cellular organisms	34.5743399724035	Pluteus	A2			PF02931.21:Neur_chan_LBD
AFI30034	chr1	48443410	48447317	-	Unchar_13014	Bilateria	4.44859604061729	Afi.27hpf.SU5402
AFI30929	chr1	48463384	48469081	+	Unchar_13390	Eumetazoa	21.8677473974234	Afi.18hpf	minor18
AFI30438	chr1	48469579	48481373	+	Unchar_13187	Eumetazoa	35.709151783133	Afi.18hpf	minor19
AFI30253	chr1	48502681	48530207	-	Lipr2-4	cellular organisms	3.25144354697307	regen_0D	A1	5d.Distal_down		PF00151.17:Lipase
AFI30629	chr1	48533216	48536548	+	Unchar_13269	Amphiura filiformis	14.0115011747844	adult_arm	A5
AFI31417	chr1	48541280	48545660	-	Pa1	cellular organisms	0.687799021327032	Afi.27hpf.SU5402				PF00151.17:Lipase
AFI30620	chr1	48561886	48571133	-	Ach10-33	cellular organisms	7.33727229129444	regen_0D	minor19			PF02932.14:Neur_chan_memb,PF02931.21:Neur_chan_LBD
AFI31963	chr1	48581824	48608352	-	Nrx4-4	cellular organisms	6.36548037963338	regen_3D	A7
AFI30364	chr1	48636476	48673381	+	Calm1-3	cellular organisms	1237.7752652213	adult_arm	minor4			PF13499.4:EF-hand_7	GO:0034767=positive regulation of ion transmembrane transport, GO:0000226=microtubule cytoskeleton organization, GO:2001259=positive regulation of cation channel activity, GO:0043270=positive regulation of ion transport, GO:0097485=neuron projection guidance	GO:0017022=myosin binding, GO:0043169=cation binding, GO:0043167=ion binding, GO:0008092=cytoskeletal protein binding, GO:0005509=calcium ion binding	GO:0042995=cell projection, GO:0043228=non-membrane-bounded organelle, GO:0005814=centriole, GO:0043226=organelle, GO:0043229=intracellular organelle
AFI31791	chr1	48682780	48696714	-	Acha6-7	cellular organisms	516.659536595379	regen_0D	minor4	3d.Distal_down,5d.Distal_down		PF02932.14:Neur_chan_memb,PF02931.21:Neur_chan_LBD	GO:0006810=transport, GO:0055085=transmembrane transport, GO:0023052=signaling, GO:0009416=response to light stimulus, GO:0098916=anterograde trans-synaptic signaling	GO:0042166=acetylcholine binding, GO:0043169=cation binding, GO:0042562=hormone binding, GO:0005216=ion channel activity, GO:0022890=inorganic cation transmembrane transporter activity	GO:0098796=membrane protein complex, GO:0099572=postsynaptic specialization, GO:0031224=intrinsic component of membrane, GO:0032991=protein-containing complex, GO:0042995=cell projection
AFI31420	chr1	48705361	48716225	-	Ach1-4	cellular organisms	68.2515692952795	regen_0D	minor4			PF02932.14:Neur_chan_memb,PF02931.21:Neur_chan_LBD
AFI30272	chr1	48720281	48761978	-	Unchar_13116	Asterozoa	2803.32012663258	regen_0D	A2
AFI30672	chr1	48892150	48895537	+	Tm249	Eukaryota	0.483291051646643	Afi.39hpf	minor6			PF15158.4:DUF4579
AFI31192	chr1	48917083	48973840	-	Unchar_13504	cellular organisms	32.0764789919827	Afi.09hpf	A7			PF03781.14:FGE-sulfatase,PF08242.10:Methyltransf_12
AFI30471	chr1	48991262	49003258	+	Unchar_13197	Asterozoa	2.64692889207645	Pluteus	minor1			PF14854.4:LURAP
AFI31840	chr1	49012390	49020221	-	Unchar_13752	Amphiura filiformis	8.83365459076463	regen_1D	A3
AFI30316	chr1	49021325	49076754	-	Gabr1-47	Eukaryota	2.12700729659771	Afi.09hpf	A1			PF00003.20:7tm_3,PF01094.26:ANF_receptor
AFI30085	chr1	49158887	49173291	-	Itfg2	Eukaryota	4.02964645934707	Afi.09hpf	minor12			PF15907.3:Itfg2	GO:0048583=regulation of response to stimulus, GO:0034198=cellular response to amino acid starvation, GO:0045321=leukocyte activation, GO:1903432=regulation of TORC1 signaling, GO:0009968=negative regulation of signal transduction		GO:0031090=organelle membrane, GO:0016020=membrane, GO:0070013=intracellular organelle lumen, GO:0098852=lytic vacuole membrane, GO:0043226=organelle
AFI29704	chr1	49173526	49184059	+	Adxh1	cellular organisms	13.0404163548177	Afi.27hpf.DMSO	A6	3d.Distal_up		PF00111.25:Fer2	GO:0065007=biological regulation, GO:0051240=positive regulation of multicellular organismal process, GO:0050794=regulation of cellular process, GO:0022900=electron transport chain, GO:0048522=positive regulation of cellular process	GO:0009055=electron transfer activity, GO:0016491=oxidoreductase activity, GO:0051536=iron-sulfur cluster binding, GO:0003824=catalytic activity, GO:0005488=binding	GO:0005739=mitochondrion, GO:0005622=intracellular anatomical structure, GO:0043231=intracellular membrane-bounded organelle, GO:0043227=membrane-bounded organelle, GO:0043226=organelle
AFI31571	chr1	49189685	49191153	-	Ntcp2-10	cellular organisms	1.48589717604132	Pluteus	minor17			PF01758.14:SBF
AFI29715	chr1	49206424	49208138	-	Ntcp2-9	cellular organisms	0.382528072758713	Pluteus	minor17			PF01758.14:SBF
AFI30868	chr1	49222928	49277397	+	Heat1	cellular organisms	10.9060108422596	Afi.27hpf.FSW	A6	3d.Distal_up,5d.Distal_up		PF08146.10:BP28CT,PF12397.6:U3snoRNP10	GO:0043170=macromolecule metabolic process, GO:0006396=RNA processing, GO:0080090=regulation of primary metabolic process, GO:0090304=nucleic acid metabolic process, GO:0044089=positive regulation of cellular component biogenesis	GO:0003676=nucleic acid binding, GO:1901363=heterocyclic compound binding, GO:0030515=snoRNA binding, GO:0097159=organic cyclic compound binding, GO:0005488=binding	GO:0043227=membrane-bounded organelle, GO:0030686=90S preribosome, GO:0043231=intracellular membrane-bounded organelle, GO:0005654=nucleoplasm, GO:0070013=intracellular organelle lumen
AFI30175	chr1	49302236	49322369	-	Mutyh	cellular organisms	11.7168302335295	Afi.09hpf	A5			PF14815.4:NUDIX_4,PF00730.23:HhH-GPD	GO:0071704=organic substance metabolic process, GO:0051716=cellular response to stimulus, GO:0043412=macromolecule modification, GO:0009987=cellular process, GO:0046483=heterocycle metabolic process	GO:0016798=hydrolase activity, acting on glycosyl bonds, GO:0016787=hydrolase activity, GO:0005488=binding, GO:0003824=catalytic activity, GO:0019104=DNA N-glycosylase activity	GO:0031974=membrane-enclosed lumen, GO:0005654=nucleoplasm, GO:0031981=nuclear lumen, GO:0043227=membrane-bounded organelle, GO:0043229=intracellular organelle
AFI31083	chr1	49322450	49329536	+	Unchar_13459	Opisthokonta	31.711976863938	Afi.18hpf	A5			PF10171.7:DUF2366
AFI31365	chr1	49333126	49336049	-	Ift25	Eukaryota	61.2410652304577	Afi.27hpf.FSW	A5			PF00754.23:F5_F8_type_C	GO:0007389=pattern specification process, GO:0007224=smoothened signaling pathway, GO:0072359=circulatory system development, GO:0030031=cell projection assembly, GO:0048731=system development		GO:0042995=cell projection, GO:0005929=cilium, GO:0043232=intracellular non-membrane-bounded organelle, GO:0005622=intracellular anatomical structure, GO:0015630=microtubule cytoskeleton
AFI30181	chr1	49336147	49349073	+	Pigw	cellular organisms	5.8512079354271	Afi.18hpf	A7			PF06423.10:GWT1	GO:0006497=protein lipidation, GO:0006464=cellular protein modification process, GO:0070727=cellular macromolecule localization, GO:0071704=organic substance metabolic process, GO:0006505=GPI anchor metabolic process	GO:0016747=acyltransferase activity, transferring groups other than amino-acyl groups, GO:0003824=catalytic activity, GO:0016746=acyltransferase activity, GO:0008374=O-acyltransferase activity, GO:0016740=transferase activity	GO:0042175=nuclear outer membrane-endoplasmic reticulum membrane network, GO:0043227=membrane-bounded organelle, GO:0012505=endomembrane system, GO:0043231=intracellular membrane-bounded organelle, GO:0031984=organelle subcompartment
AFI31717	chr1	49354639	49371159	-	Samd1	Eukaryota	27.2355534250306	Afi.27hpf.FSW	A9			PF00628.27:PHD,PF00536.28:SAM_1
AFI31931	chr1	49375155	49408854	+	Scot1-2	cellular organisms	2.86551447790479	regen_3D	minor18			PF01144.21:CoA_trans	GO:0010817=regulation of hormone levels, GO:0048513=animal organ development, GO:0007399=nervous system development, GO:0051047=positive regulation of secretion, GO:0051046=regulation of secretion	GO:0042802=identical protein binding, GO:0016740=transferase activity, GO:0005515=protein binding, GO:0042803=protein homodimerization activity, GO:0003824=catalytic activity	GO:0031974=membrane-enclosed lumen, GO:0005634=nucleus, GO:0005737=cytoplasm, GO:0005654=nucleoplasm, GO:0043227=membrane-bounded organelle
AFI31697	chr1	49433934	49438344	+	Aqp-2	cellular organisms	75.9851052087587	Pluteus				PF00230.18:MIP	GO:0010033=response to organic substance, GO:0015849=organic acid transport, GO:0051179=localization, GO:0006869=lipid transport, GO:0071310=cellular response to organic substance	GO:0015267=channel activity, GO:0005215=transporter activity, GO:0022803=passive transmembrane transporter activity, GO:0022857=transmembrane transporter activity, GO:0015318=inorganic molecular entity transmembrane transporter activity	GO:0043227=membrane-bounded organelle, GO:0044297=cell body, GO:0098590=plasma membrane region, GO:0031226=intrinsic component of plasma membrane, GO:0005886=plasma membrane
AFI31690	chr1	49509665	49517634	+	Unchar_13697	Amphiura filiformis	10.0194242393112	regen_1D	minor18
AFI31806	chr1	49522616	49531935	+	Cetn3-2	cellular organisms	34.272098352363	Pluteus	minor6			PF13499.4:EF-hand_7,PF13833.4:EF-hand_8
AFI31938	chr1	49577783	49578728	-	Unchar_13787	cellular organisms	0.689848331402258	regen_1D	minor18		immune	PF12012.6:DUF3504
AFI30915	chr1	49836688	49836940	-	Unchar_13384	Eleutherozoa	11.0337544763041	regen_0D	A3
AFI30554	chr1	50158795	50182904	-	Nudc2	Eukaryota	32.0290633694336	Afi.09hpf	minor15			PF04969.14:CS	GO:0006457=protein folding, GO:0009987=cellular process, GO:0032502=developmental process	GO:0005488=binding, GO:0005515=protein binding, GO:0051082=unfolded protein binding	GO:0005622=intracellular anatomical structure, GO:0005737=cytoplasm
AFI31336	chr1	50182860	50254374	+	Sylc	cellular organisms	30.2843440981899	Afi.27hpf.DMSO	A6	5d.Distal_up	stemness	PF00133.20:tRNA-synt_1,PF08264.11:Anticodon_1	GO:0007154=cell communication, GO:0006355=regulation of transcription, DNA-templated, GO:0009267=cellular response to starvation, GO:0043087=regulation of GTPase activity, GO:0009991=response to extracellular stimulus	GO:0005096=GTPase activator activity, GO:0016874=ligase activity, GO:0008047=enzyme activator activity, GO:0003824=catalytic activity, GO:0060589=nucleoside-triphosphatase regulator activity	GO:0005773=vacuole, GO:0005737=cytoplasm, GO:0005634=nucleus, GO:0031981=nuclear lumen, GO:0005622=intracellular anatomical structure
AFI30236	chr1	50255903	50256347	-	Lorf2-4	cellular organisms	1.60367125432752	regen_3D	minor18			PF00078.25:RVT_1
AFI29955	chr1	50301423	50370125	+	Acha2-8	Eukaryota	3.72699801354092	regen_0D	minor1			PF02932.14:Neur_chan_memb,PF02931.21:Neur_chan_LBD	GO:0099565=chemical synaptic transmission, postsynaptic, GO:0065007=biological regulation, GO:0070588=calcium ion transmembrane transport, GO:0051649=establishment of localization in cell, GO:0098662=inorganic cation transmembrane transport	GO:0005261=cation channel activity, GO:0022836=gated channel activity, GO:0030594=neurotransmitter receptor activity, GO:0022890=inorganic cation transmembrane transporter activity, GO:0015267=channel activity	GO:0005887=integral component of plasma membrane, GO:0016020=membrane, GO:0005886=plasma membrane, GO:1990351=transporter complex, GO:0098590=plasma membrane region
AFI30876	chr1	50416558	50430483	+	Otc-4	cellular organisms	1.34008209930843	Pluteus	minor1			PF02729.19:OTCace_N,PF00185.22:OTCace	GO:0065008=regulation of biological quality, GO:0044283=small molecule biosynthetic process, GO:0044085=cellular component biogenesis, GO:0009056=catabolic process, GO:0043604=amide biosynthetic process	GO:0016741=transferase activity, transferring one-carbon groups, GO:0005488=binding, GO:0031406=carboxylic acid binding, GO:0036094=small molecule binding, GO:0003824=catalytic activity	GO:0019866=organelle inner membrane, GO:0031974=membrane-enclosed lumen, GO:0005740=mitochondrial envelope, GO:0031967=organelle envelope, GO:0005759=mitochondrial matrix
AFI30511	chr1	50440539	50453819	+	Otc-3	cellular organisms	0.48600814363997	regen_0D	minor15			PF02729.19:OTCace_N,PF00185.22:OTCace	GO:0065003=protein-containing complex assembly, GO:0071704=organic substance metabolic process, GO:0008152=metabolic process, GO:0065007=biological regulation, GO:0048878=chemical homeostasis	GO:0016741=transferase activity, transferring one-carbon groups, GO:0008289=lipid binding, GO:0005488=binding, GO:0043167=ion binding, GO:0036094=small molecule binding	GO:0031090=organelle membrane, GO:0005743=mitochondrial inner membrane, GO:0005737=cytoplasm, GO:0031966=mitochondrial membrane, GO:0016020=membrane
AFI30327	chr1	50480974	50489483	-	Drc2-1	cellular organisms	100.933544421831	Afi.27hpf.SU5402	A5			PF14775.4:NYD-SP28_assoc	GO:0120036=plasma membrane bounded cell projection organization, GO:0065007=biological regulation, GO:0070925=organelle assembly, GO:0044085=cellular component biogenesis, GO:0030031=cell projection assembly
AFI30562	chr1	50489508	50492499	-	Drc2-2	cellular organisms	144.874496624706	Pluteus	A5			PF14772.4:NYD-SP28	GO:0120031=plasma membrane bounded cell projection assembly, GO:0044085=cellular component biogenesis, GO:0120036=plasma membrane bounded cell projection organization, GO:0051270=regulation of cellular component movement, GO:0060271=cilium assembly
AFI31333	chr1	50496873	50513180	+	Aspd	cellular organisms	22.0126250580985	regen_3D	A7	5d.Distal_up,5d.Proximal_up		PF03447.14:NAD_binding_3,PF01958.16:DUF108
AFI30546	chr1	50523175	50533400	+	Tlcd2-6	Eukaryota	8.65147847894956	adult_arm	A2			PF03798.14:TRAM_LAG1_CLN8
AFI30108	chr1	50576549	50680569	-	Unchar_13047	Asterozoa	19.0858359061074	adult_arm	A5
AFI30296	chr1	50855762	50863740	+	Plmn-18	Eukaryota	4.65287607449514	Afi.09hpf	minor12		immune	PF00051.16:Kringle
AFI31820	chr1	50934192	50952680	-	Unchar_13741	Amphiura filiformis	6.1389941458887	Afi.27hpf.SU5402	minor18
AFI31275	chr1	50971447	51013473	-	S38aa	cellular organisms	175.154863976367	Pluteus	A9			PF01490.16:Aa_trans	GO:0055085=transmembrane transport, GO:0046942=carboxylic acid transport, GO:0048513=animal organ development, GO:0015849=organic acid transport, GO:1905039=carboxylic acid transmembrane transport	GO:0046943=carboxylic acid transmembrane transporter activity, GO:0015075=ion transmembrane transporter activity, GO:0022857=transmembrane transporter activity, GO:0008509=anion transmembrane transporter activity, GO:0005215=transporter activity	GO:0012505=endomembrane system, GO:0043226=organelle, GO:0043227=membrane-bounded organelle, GO:0005737=cytoplasm, GO:0005794=Golgi apparatus
AFI31169	chr1	51028388	51043982	+	Unchar_13494	Bilateria	178.040497701851	regen_3D	A1		TF	PF00046.27:Homeobox
AFI30957	chr1	51054589	51056979	-	Unchar_13405	Amphiura filiformis	144.632451573508	Afi.27hpf.SU5402	A8
AFI30927	chr1	51071849	51089898	-	S238a	cellular organisms	43.6804726880113	Afi.09hpf	minor15			PF00153.25:Mito_carr	GO:1905039=carboxylic acid transmembrane transport, GO:0042221=response to chemical, GO:0015711=organic anion transport, GO:0055085=transmembrane transport, GO:0002376=immune system process	GO:0008514=organic anion transmembrane transporter activity, GO:0015318=inorganic molecular entity transmembrane transporter activity, GO:0046943=carboxylic acid transmembrane transporter activity, GO:0015075=ion transmembrane transporter activity, GO:0015171=amino acid transmembrane transporter activity	GO:0005622=intracellular anatomical structure, GO:0043226=organelle, GO:0043231=intracellular membrane-bounded organelle, GO:0016020=membrane, GO:0016021=integral component of membrane
AFI30625	chr1	51093760	51121678	-	Unchar_13265	Eukaryota	27.4235350624124	Afi.27hpf.SU5402	minor17
AFI31700	chr1	51129046	51132746	-	Cl049	Eukaryota	51.453388374863	adult_arm	A3			PF10218.7:DUF2054
AFI30721	chr1	51133252	51151673	+	Rnft2	cellular organisms	6.16844918907851	Afi.18hpf	A9			PF13920.4:zf-C3HC4_3		GO:0043167=ion binding, GO:0043169=cation binding, GO:0046872=metal ion binding, GO:0008270=zinc ion binding, GO:0046914=transition metal ion binding
AFI30417	chr1	51164156	51199438	-	Ern1	cellular organisms	20.7384320122144	Afi.27hpf.SU5402	A8		kinase	PF00069.23:Pkinase,PF06479.10:Ribonuc_2-5A	GO:0009653=anatomical structure morphogenesis, GO:0009628=response to abiotic stimulus, GO:0070059=intrinsic apoptotic signaling pathway in response to endoplasmic reticulum stress, GO:0006807=nitrogen compound metabolic process, GO:0043549=regulation of kinase activity	GO:0004521=endoribonuclease activity, GO:0016787=hydrolase activity, GO:0032553=ribonucleotide binding, GO:1901265=nucleoside phosphate binding, GO:0016301=kinase activity	GO:0005635=nuclear envelope, GO:0043226=organelle, GO:1902554=serine/threonine protein kinase complex, GO:1990234=transferase complex, GO:0043227=membrane-bounded organelle
AFI31578	chr1	51219011	51229311	-	Tnr6b	Eumetazoa	41.0203298213461	Afi.09hpf	minor1			PF00076.20:RRM_1
AFI29746	chr1	51229344	51244106	-	Unchar_12905	Amphiura filiformis	46.9431100652006	Afi.09hpf	minor15
AFI29909	chr1	51327723	51341780	-	Lst8	cellular organisms	19.5575335427536	Afi.27hpf.SU5402	A6			PF00400.30:WD40	GO:0031325=positive regulation of cellular metabolic process, GO:0045893=positive regulation of transcription, DNA-templated, GO:0010646=regulation of cell communication, GO:0032268=regulation of cellular protein metabolic process, GO:0110053=regulation of actin filament organization	GO:0098772=molecular function regulator, GO:0030295=protein kinase activator activity, GO:0030234=enzyme regulator activity, GO:0043539=protein serine/threonine kinase activator activity, GO:0005515=protein binding	GO:0031974=membrane-enclosed lumen, GO:0031981=nuclear lumen, GO:0043229=intracellular organelle, GO:0005829=cytosol, GO:0032991=protein-containing complex
AFI30170	chr1	51349045	51368739	+	Hexd	cellular organisms	9.54134379779201	Afi.18hpf	A6			PF00728.20:Glyco_hydro_20		GO:0003824=catalytic activity, GO:0004553=hydrolase activity, hydrolyzing O-glycosyl compounds, GO:0016787=hydrolase activity, GO:0016798=hydrolase activity, acting on glycosyl bonds	GO:0043229=intracellular organelle, GO:0043231=intracellular membrane-bounded organelle, GO:0005622=intracellular anatomical structure, GO:0043226=organelle, GO:0043227=membrane-bounded organelle
AFI31747	chr1	51378936	51444242	-	Nmna1	cellular organisms	10.255502662298	adult_arm	A4			PF01467.24:CTP_transf_like	GO:0060249=anatomical structure homeostasis, GO:0009117=nucleotide metabolic process, GO:0016043=cellular component organization, GO:0043436=oxoacid metabolic process, GO:0048871=multicellular organismal homeostasis	GO:0070566=adenylyltransferase activity, GO:0005488=binding, GO:0051082=unfolded protein binding, GO:0016779=nucleotidyltransferase activity, GO:0016772=transferase activity, transferring phosphorus-containing groups	GO:0070013=intracellular organelle lumen, GO:0043233=organelle lumen, GO:0005634=nucleus, GO:0005654=nucleoplasm, GO:0043226=organelle
AFI30142	chr1	51444260	51465790	+	Noa1	cellular organisms	8.86315576186787	Afi.09hpf	A5			PF01926.21:MMR_HSR1	GO:0009059=macromolecule biosynthetic process, GO:0044267=cellular protein metabolic process, GO:1901564=organonitrogen compound metabolic process, GO:0009058=biosynthetic process, GO:0010467=gene expression	GO:0016818=hydrolase activity, acting on acid anhydrides, in phosphorus-containing anhydrides, GO:0043168=anion binding, GO:0003824=catalytic activity, GO:0032553=ribonucleotide binding, GO:0016787=hydrolase activity	GO:0005739=mitochondrion, GO:0031090=organelle membrane, GO:0031975=envelope, GO:0043231=intracellular membrane-bounded organelle, GO:0031967=organelle envelope
AFI29889	chr1	51788029	51816849	-	Cpeb2	Eukaryota	69.9095938864077	Afi.09hpf	minor1			PF16367.3:RRM_7,PF16366.3:CEBP_ZZ	GO:0032268=regulation of cellular protein metabolic process, GO:0048523=negative regulation of cellular process, GO:0051246=regulation of protein metabolic process, GO:0044260=cellular macromolecule metabolic process, GO:1901566=organonitrogen compound biosynthetic process	GO:0003730=mRNA 3'-UTR binding, GO:0097159=organic cyclic compound binding, GO:0003676=nucleic acid binding, GO:0090079=translation regulator activity, nucleic acid binding, GO:0043022=ribosome binding	GO:0005622=intracellular anatomical structure, GO:0043227=membrane-bounded organelle, GO:1990904=ribonucleoprotein complex, GO:0005737=cytoplasm, GO:0005634=nucleus
AFI31283	chr1	51817113	51825247	+	Unchar_13537	Amphiura filiformis	128.377894915314	adult_arm	A4	3d.Proximal_down,5d.Proximal_down
AFI31029	chr1	51825311	51871111	+	Marh5	Eukaryota	6.14869420089548	Afi.27hpf.DMSO	A8			PF12906.5:RINGv	GO:0044260=cellular macromolecule metabolic process, GO:0071704=organic substance metabolic process, GO:0033365=protein localization to organelle, GO:0036211=protein modification process, GO:0051641=cellular localization	GO:0140096=catalytic activity, acting on a protein, GO:0004842=ubiquitin-protein transferase activity, GO:0003824=catalytic activity, GO:0046872=metal ion binding, GO:0008270=zinc ion binding	GO:0012505=endomembrane system, GO:0043231=intracellular membrane-bounded organelle, GO:0005739=mitochondrion, GO:0005783=endoplasmic reticulum, GO:0005741=mitochondrial outer membrane
AFI29843	chr1	51885301	51974623	-	Ide	cellular organisms	42.0533581846161	Afi.09hpf	A9		stemness	PF16187.3:Peptidase_M16_M,PF05193.19:Peptidase_M16_C,PF00675.18:Peptidase_M16	GO:0010648=negative regulation of cell communication, GO:0032269=negative regulation of cellular protein metabolic process, GO:0019538=protein metabolic process, GO:0022607=cellular component assembly, GO:0051173=positive regulation of nitrogen compound metabolic process	GO:0016462=pyrophosphatase activity, GO:0005515=protein binding, GO:0016818=hydrolase activity, acting on acid anhydrides, in phosphorus-containing anhydrides, GO:0043167=ion binding, GO:1901363=heterocyclic compound binding	GO:0005886=plasma membrane, GO:0070013=intracellular organelle lumen, GO:0032991=protein-containing complex, GO:1905369=endopeptidase complex, GO:0005782=peroxisomal matrix
AFI31550	chr1	52142015	52196741	+	Sc5a7	cellular organisms	14.7704089698582	Afi.09hpf	A2			PF00474.15:SSF	GO:0001505=regulation of neurotransmitter levels, GO:0009987=cellular process, GO:0055085=transmembrane transport, GO:0010817=regulation of hormone levels, GO:0098656=anion transmembrane transport	GO:0043169=cation binding, GO:0015081=sodium ion transmembrane transporter activity, GO:0022857=transmembrane transporter activity, GO:0046943=carboxylic acid transmembrane transporter activity, GO:0015291=secondary active transmembrane transporter activity	GO:0016020=membrane, GO:0098793=presynapse, GO:0031224=intrinsic component of membrane, GO:0005886=plasma membrane, GO:0031982=vesicle
AFI31645	chr1	52197010	52221187	+	Unchar_13682	cellular organisms	13.4771783349253	regen_1D	minor6	3d.Distal_up		PF00583.23:Acetyltransf_1	GO:0034641=cellular nitrogen compound metabolic process, GO:0071704=organic substance metabolic process, GO:0006807=nitrogen compound metabolic process, GO:0009987=cellular process, GO:0044237=cellular metabolic process	GO:0005515=protein binding, GO:0016740=transferase activity, GO:0016746=acyltransferase activity, GO:0016407=acetyltransferase activity, GO:0005488=binding
AFI31904	chr1	52247296	52262725	-	S49a3-3	cellular organisms	24.0155070544837	Afi.09hpf	A9			PF07690.14:MFS_1
AFI30016	chr1	52268669	52274747	+	M3k20-32	cellular organisms	2.01300367298408	regen_1D	A2			PF00069.23:Pkinase,PF00240.21:ubiquitin
AFI31868	chr1	52425046	52437623	-	Dopr2-2	cellular organisms	1.93975945560724	Afi.18hpf	A9			PF00001.19:7tm_1	GO:0007165=signal transduction, GO:0051716=cellular response to stimulus, GO:0065007=biological regulation, GO:0050794=regulation of cellular process, GO:0019935=cyclic-nucleotide-mediated signaling	GO:0004930=G protein-coupled receptor activity, GO:0030594=neurotransmitter receptor activity, GO:0004888=transmembrane signaling receptor activity, GO:0038023=signaling receptor activity, GO:0060089=molecular transducer activity	GO:0098590=plasma membrane region, GO:0045202=synapse, GO:0071944=cell periphery, GO:0045211=postsynaptic membrane, GO:0097060=synaptic membrane
AFI29997	chr1	52675612	52679073	+	Rdh8-39	cellular organisms	10.8507303274644	regen_3D	A7			PF00106.23:adh_short
AFI30975	chr1	52683078	52691080	+	Rdh8-40	cellular organisms	1.23306346083755	adult_arm	minor16			PF00106.23:adh_short
AFI30207	chr1	52727619	52738552	-	Unchar_13085	cellular organisms	22.5727491989753	Afi.39hpf	minor6			PF00583.23:Acetyltransf_1
AFI29906	chr1	52755686	52757570	+	Unchar_12963	Amphiura filiformis	4.40834780599229	Pluteus	minor1
AFI31119	chr1	52757595	52770812	+	Disc1	Eukaryota	9.11144962662713	Pluteus	A8
AFI30310	chr1	52783663	52790421	-	Pakm	cellular organisms	109.630609208248	Afi.09hpf	A9		kinase	PF00069.23:Pkinase	GO:0006950=response to stress, GO:0045597=positive regulation of cell differentiation, GO:0009968=negative regulation of signal transduction, GO:0043069=negative regulation of programmed cell death, GO:0051252=regulation of RNA metabolic process	GO:0035639=purine ribonucleoside triphosphate binding, GO:0036094=small molecule binding, GO:0032553=ribonucleotide binding, GO:1901363=heterocyclic compound binding, GO:0003824=catalytic activity	GO:0043232=intracellular non-membrane-bounded organelle, GO:0005794=Golgi apparatus, GO:0005634=nucleus, GO:0005730=nucleolus, GO:0012505=endomembrane system
AFI30409	chr1	52790792	52796135	-	Unchar_13175	Amphiura filiformis	268.190347637374	Afi.09hpf	A8
AFI31232	chr1	52818386	52824519	+	Zc3he-2	Eukaryota	17.5442243102252	Pluteus	minor15				GO:0080090=regulation of primary metabolic process, GO:0019219=regulation of nucleobase-containing compound metabolic process, GO:0051172=negative regulation of nitrogen compound metabolic process, GO:0045934=negative regulation of nucleobase-containing compound metabolic process, GO:0051252=regulation of RNA metabolic process	GO:0005515=protein binding, GO:0005488=binding, GO:0097159=organic cyclic compound binding, GO:1901363=heterocyclic compound binding, GO:0003727=single-stranded RNA binding	GO:0005730=nucleolus, GO:0120025=plasma membrane bounded cell projection, GO:0005622=intracellular anatomical structure, GO:0016604=nuclear body, GO:0031981=nuclear lumen
AFI30786	chr1	52824695	52893966	+	Zc3he-1	Eumetazoa	5.86287850736738	Afi.09hpf	A6			PF14608.4:zf-CCCH_2
AFI31166	chr1	52944346	53003783	+	Opsd-2	cellular organisms	7.27151278994244	Afi.27hpf.FSW	minor12			PF00001.19:7tm_1
AFI29798	chr1	53013781	53032067	-	Unchar_12925	cellular organisms	7.57419898638552	adult_arm	A2			PF02494.14:HYR
AFI30040	chr1	53059342	53230104	-	Entp6	cellular organisms	11.8972721917335	regen_0D	A1			PF01150.15:GDA1_CD39
AFI30592	chr1	53143412	53157639	+	Unchar_13247	Eumetazoa	2.98226516646973	regen_0D	minor18			PF00791.18:ZU5
AFI30377	chr1	53270410	53285326	+	Gima9-17	Eukaryota	0.417495043125519	Afi.27hpf.SU5402	A1			PF04548.14:AIG1	GO:0006793=phosphorus metabolic process, GO:0006753=nucleoside phosphate metabolic process, GO:0008152=metabolic process, GO:0009987=cellular process, GO:0006725=cellular aromatic compound metabolic process	GO:0017111=nucleoside-triphosphatase activity, GO:1901363=heterocyclic compound binding, GO:0005488=binding, GO:0005515=protein binding, GO:0032561=guanyl ribonucleotide binding	GO:0043227=membrane-bounded organelle, GO:0043229=intracellular organelle, GO:0043226=organelle, GO:0005622=intracellular anatomical structure, GO:0005829=cytosol
AFI31050	chr1	53290769	53325590	-	Ecm29-3	cellular organisms	7.88096496896686	Afi.39hpf	A9		kinase	PF13001.5:Ecm29	GO:0044257=cellular protein catabolic process, GO:0044267=cellular protein metabolic process, GO:1901698=response to nitrogen compound, GO:0050896=response to stimulus, GO:0043170=macromolecule metabolic process		GO:0030139=endocytic vesicle, GO:0005770=late endosome, GO:0005622=intracellular anatomical structure, GO:0005634=nucleus, GO:0012505=endomembrane system
AFI30381	chr1	53325628	53336040	-	Ecm29-2	cellular organisms	7.18725801333181	adult_arm	A9		kinase	PF13001.5:Ecm29	GO:0036503=ERAD pathway, GO:0043632=modification-dependent macromolecule catabolic process, GO:0030163=protein catabolic process, GO:0006511=ubiquitin-dependent protein catabolic process, GO:0044260=cellular macromolecule metabolic process		GO:0043231=intracellular membrane-bounded organelle, GO:0005813=centrosome, GO:1902494=catalytic complex, GO:0043228=non-membrane-bounded organelle, GO:0000502=proteasome complex
AFI29692	chr1	53347012	53370732	+	Unchar_12887	Eukaryota	19.9560439830747	Afi.18hpf	minor17			PF15669.3:CCDC24
AFI31255	chr1	53389371	53401129	-	Tm2d1	cellular organisms	35.7665983381379	regen_0D	A5			PF05154.14:TM2	GO:0012501=programmed cell death, GO:0023052=signaling, GO:0050794=regulation of cellular process, GO:0007186=G protein-coupled receptor signaling pathway, GO:0050896=response to stimulus	GO:0060089=molecular transducer activity, GO:0001540=amyloid-beta binding, GO:0004888=transmembrane signaling receptor activity, GO:0004930=G protein-coupled receptor activity, GO:0005488=binding	GO:0043229=intracellular organelle, GO:0031226=intrinsic component of plasma membrane, GO:0005654=nucleoplasm, GO:0043226=organelle, GO:0031981=nuclear lumen
AFI30904	chr1	53402507	53458288	+	Mpdz	Eukaryota	15.3230981104566	Afi.09hpf	A4			PF00595.22:PDZ,PF09045.8:L27_2	GO:0050896=response to stimulus, GO:0042552=myelination, GO:0032502=developmental process, GO:0009987=cellular process, GO:0023052=signaling	GO:0005488=binding, GO:0005515=protein binding	GO:0071944=cell periphery, GO:0097708=intracellular vesicle, GO:0043227=membrane-bounded organelle, GO:0045177=apical part of cell, GO:0042995=cell projection
AFI29766	chr1	53466590	53471269	-	Unchar_12911	Amphiura filiformis	14.1543088192174	adult_arm	A2			PF00008.25:EGF
AFI31607	chr1	53473457	53502597	+	Tmp2l-27	Eukaryota	52.8421205116532	Afi.09hpf	A1			PF00520.29:Ion_trans	GO:1901698=response to nitrogen compound, GO:0006812=cation transport, GO:0072503=cellular divalent inorganic cation homeostasis, GO:0003008=system process, GO:0023052=signaling	GO:0022803=passive transmembrane transporter activity, GO:0005215=transporter activity, GO:0005261=cation channel activity, GO:0043167=ion binding, GO:0005262=calcium channel activity	GO:0012505=endomembrane system, GO:0031984=organelle subcompartment, GO:0031226=intrinsic component of plasma membrane, GO:0044297=cell body, GO:0012506=vesicle membrane
AFI31481	chr1	53515380	53538405	+	Unchar_13617	cellular organisms	49.5000133163688	Afi.09hpf	A2			PF07690.14:MFS_1
AFI30634	chr1	53617279	53625925	-	Bodg-17	cellular organisms	2.06367962332942	Afi.09hpf	minor12			PF06155.10:DUF971,PF02668.14:TauD	GO:0044237=cellular metabolic process, GO:0009987=cellular process, GO:0044249=cellular biosynthetic process, GO:0006807=nitrogen compound metabolic process, GO:0044271=cellular nitrogen compound biosynthetic process	GO:0043169=cation binding, GO:0042802=identical protein binding, GO:0005488=binding, GO:0008270=zinc ion binding, GO:0003824=catalytic activity	GO:0005622=intracellular anatomical structure, GO:0005737=cytoplasm, GO:0005829=cytosol
AFI31706	chr1	53632295	53645734	+	Ptprq-4	cellular organisms	0.910814585046981	regen_3D	minor19			PF00041.19:fn3
AFI30427	chr1	53660224	53671017	+	Ptprh	cellular organisms	0.436064059513659	regen_1D	minor6			PF00041.19:fn3
AFI31566	chr1	53671172	53728967	+	Ptprt-13	cellular organisms	1.5973295520678	regen_1D	minor19			PF00041.19:fn3,PF00102.25:Y_phosphatase	GO:0044237=cellular metabolic process, GO:0023052=signaling, GO:0007154=cell communication, GO:0043412=macromolecule modification, GO:0035335=peptidyl-tyrosine dephosphorylation	GO:0140096=catalytic activity, acting on a protein, GO:0045296=cadherin binding, GO:0004721=phosphoprotein phosphatase activity, GO:0016788=hydrolase activity, acting on ester bonds, GO:0004725=protein tyrosine phosphatase activity	GO:0016020=membrane, GO:0009986=cell surface, GO:0016021=integral component of membrane, GO:0071944=cell periphery, GO:0031224=intrinsic component of membrane
AFI29739	chr1	53746493	53767755	+	Ptprm-8	cellular organisms	7.67556086188949	regen_0D	A2			PF00102.25:Y_phosphatase	GO:0007423=sensory organ development, GO:2000146=negative regulation of cell motility, GO:0031589=cell-substrate adhesion, GO:0006950=response to stress, GO:0065008=regulation of biological quality	GO:0016791=phosphatase activity, GO:0140096=catalytic activity, acting on a protein, GO:0050839=cell adhesion molecule binding, GO:0016787=hydrolase activity, GO:0045296=cadherin binding	GO:0031224=intrinsic component of membrane, GO:0097447=dendritic tree, GO:0005929=cilium, GO:0030027=lamellipodium, GO:0097731=9+0 non-motile cilium
AFI29919	chr1	53776889	53801268	-	Ptprm-9	cellular organisms	4.89527285425265	regen_0D	A2			PF00041.19:fn3,PF00102.25:Y_phosphatase	GO:0090596=sensory organ morphogenesis, GO:0071482=cellular response to light stimulus, GO:0071363=cellular response to growth factor stimulus, GO:0036211=protein modification process, GO:0007178=transmembrane receptor protein serine/threonine kinase signaling pathway	GO:0050839=cell adhesion molecule binding, GO:0042578=phosphoric ester hydrolase activity, GO:0016787=hydrolase activity, GO:0060089=molecular transducer activity, GO:0016791=phosphatase activity	GO:0043005=neuron projection, GO:0044297=cell body, GO:0097447=dendritic tree, GO:0005737=cytoplasm, GO:0043231=intracellular membrane-bounded organelle
AFI29668	chr1	53851086	53891983	-	Unchar_12879	cellular organisms	6.76949417478282	adult_arm	minor1			PF03160.12:Calx-beta
AFI29932	chr1	53908676	53932833	+	Ptprt-8	cellular organisms	13.6251237757578	regen_0D	A2			PF00041.19:fn3,PF00102.25:Y_phosphatase	GO:0030334=regulation of cell migration, GO:0007155=cell adhesion, GO:0051716=cellular response to stimulus, GO:0042127=regulation of cell population proliferation, GO:0042221=response to chemical	GO:0008092=cytoskeletal protein binding, GO:0003824=catalytic activity, GO:0005488=binding, GO:0038023=signaling receptor activity, GO:0008013=beta-catenin binding	GO:0044297=cell body, GO:0043227=membrane-bounded organelle, GO:0030424=axon, GO:0048471=perinuclear region of cytoplasm, GO:0043229=intracellular organelle
AFI30188	chr1	53942329	53959704	-	S14l2-8	cellular organisms	13.3900993302698	regen_0D	A8			PF00650.18:CRAL_TRIO,PF03765.13:CRAL_TRIO_N	GO:2000112=regulation of cellular macromolecule biosynthetic process, GO:0045935=positive regulation of nucleobase-containing compound metabolic process, GO:0019222=regulation of metabolic process, GO:0050789=regulation of biological process, GO:0048522=positive regulation of cellular process	GO:0016765=transferase activity, transferring alkyl or aryl (other than methyl) groups, GO:0036094=small molecule binding, GO:0097159=organic cyclic compound binding, GO:0043168=anion binding, GO:0005543=phospholipid binding	GO:0043231=intracellular membrane-bounded organelle, GO:0005622=intracellular anatomical structure, GO:0005829=cytosol, GO:0005634=nucleus, GO:0043226=organelle
AFI30513	chr1	53981931	54002749	+	Titin-35	cellular organisms	3.17569346672042	regen_0D	A3			PF00041.19:fn3
AFI31636	chr1	54032780	54060272	+	Ptprf-10	cellular organisms	1.1865290054125	regen_0D	minor16			PF00041.19:fn3
AFI30564	chr1	54069560	54071304	+	Unchar_13235	Asterozoa	3.83024428543988	regen_1D	minor12
AFI31501	chr1	54071802	54082988	+	Dcc-2	cellular organisms	1.59248082336836	regen_0D	minor16			PF00041.19:fn3
AFI29679	chr1	54086737	54245619	-	Acsf2-38	cellular organisms	4.47849524871356	regen_0D	minor18			PF13193.4:AMP-binding_C,PF00501.26:AMP-binding	GO:0044249=cellular biosynthetic process, GO:0006807=nitrogen compound metabolic process, GO:0006631=fatty acid metabolic process, GO:0044238=primary metabolic process, GO:0006163=purine nucleotide metabolic process	GO:0003824=catalytic activity, GO:0016874=ligase activity, GO:0016877=ligase activity, forming carbon-sulfur bonds	GO:0043233=organelle lumen, GO:0043229=intracellular organelle, GO:0005777=peroxisome, GO:0005739=mitochondrion, GO:0043227=membrane-bounded organelle
AFI30642	chr1	54096150	54106328	+	Unchar_13275	Amphiura filiformis	2.03132223058805	regen_0D	A3			PF00090.17:TSP_1
AFI31308	chr1	54117047	54121418	+	Epha8	Eumetazoa	2.28569918927431	regen_0D	A3			PF00041.19:fn3
AFI31140	chr1	54135342	54142444	+	Ptprd-8	cellular organisms	1.0367411044564	adult_arm	minor17			PF00041.19:fn3
AFI30534	chr1	54168008	54210281	+	Nrcam-3	cellular organisms	4.21435211824893	regen_0D	A1			PF00041.19:fn3
AFI31017	chr1	54245712	54342837	+	Acsf2-47	cellular organisms	0.769021011955705	regen_0D	minor1			PF13193.4:AMP-binding_C,PF00501.26:AMP-binding
AFI31721	chr1	54346897	54353670	+	Unchar_13705	cellular organisms	8.24075114441771	regen_3D	minor18
AFI30565	chr1	54355803	54369347	-	Hsdl2-1	cellular organisms	4.74618528681222	Afi.27hpf.SU5402	A5			PF00106.23:adh_short,PF02036.15:SCP2			GO:0005737=cytoplasm, GO:0043229=intracellular organelle, GO:0005622=intracellular anatomical structure, GO:0043226=organelle, GO:0005777=peroxisome
AFI31368	chr1	54374077	54391832	-	Hsdl2-2	cellular organisms	31.727310347531	Afi.09hpf	A7	5d.Distal_up,5d.Proximal_up		PF00106.23:adh_short,PF02036.15:SCP2			GO:0043226=organelle, GO:0005777=peroxisome, GO:0005737=cytoplasm, GO:0005622=intracellular anatomical structure, GO:0005739=mitochondrion
AFI31252	chr1	54392119	54407795	+	Lrc40	cellular organisms	6.64444949334916	regen_3D	A6			PF13855.4:LRR_8	GO:0050896=response to stimulus, GO:0007154=cell communication, GO:0007165=signal transduction, GO:0050789=regulation of biological process, GO:0016192=vesicle-mediated transport		GO:0005886=plasma membrane, GO:0016020=membrane, GO:0071944=cell periphery
AFI30887	chr1	54413343	54449686	-	Rexo1	cellular organisms	14.3018295092997	Pluteus	A5			PF15870.3:EloA-BP1	GO:0009892=negative regulation of metabolic process, GO:0065007=biological regulation, GO:0019222=regulation of metabolic process, GO:0010629=negative regulation of gene expression, GO:0050789=regulation of biological process		GO:0043227=membrane-bounded organelle, GO:0031981=nuclear lumen, GO:0043233=organelle lumen, GO:0005622=intracellular anatomical structure, GO:0043226=organelle
AFI30400	chr1	54470362	54490897	-	Faf1	Eukaryota	28.9877955708623	Afi.27hpf.FSW	A4		signalling	PF00789.18:UBX,PF14555.4:UBA_4	GO:0009892=negative regulation of metabolic process, GO:0030162=regulation of proteolysis, GO:1903506=regulation of nucleic acid-templated transcription, GO:1903364=positive regulation of cellular protein catabolic process, GO:0010942=positive regulation of cell death	GO:0019901=protein kinase binding, GO:0030234=enzyme regulator activity, GO:0019899=enzyme binding, GO:0031625=ubiquitin protein ligase binding, GO:0019900=kinase binding	GO:0043231=intracellular membrane-bounded organelle, GO:0098797=plasma membrane protein complex, GO:0005635=nuclear envelope, GO:0098827=endoplasmic reticulum subcompartment, GO:0005829=cytosol
AFI30891	chr1	54507881	54509253	+	Cdn2a	cellular organisms	19.0605689099989	Afi.39hpf	A2			PF12796.5:Ank_2	GO:0007265=Ras protein signal transduction, GO:0071310=cellular response to organic substance, GO:0031326=regulation of cellular biosynthetic process, GO:1903008=organelle disassembly, GO:0051338=regulation of transferase activity	GO:0019901=protein kinase binding, GO:0019787=ubiquitin-like protein transferase activity, GO:0008134=transcription factor binding, GO:0016740=transferase activity, GO:0019899=enzyme binding	GO:0043226=organelle, GO:0005739=mitochondrion, GO:0005634=nucleus, GO:0005829=cytosol, GO:0043227=membrane-bounded organelle
AFI30950	chr1	54514035	54516549	+	Cdn2d	Possible contamination or HGT	32.6280746295637	Afi.39hpf	A1			PF13637.4:Ank_4
AFI29680	chr1	54547631	54561129	+	Dmrt3	Eumetazoa	22.3882413182986	Afi.39hpf	minor1		TF	PF03474.12:DMA	GO:0019222=regulation of metabolic process, GO:0065007=biological regulation, GO:0060255=regulation of macromolecule metabolic process, GO:1901362=organic cyclic compound biosynthetic process, GO:0018130=heterocycle biosynthetic process	GO:0043565=sequence-specific DNA binding, GO:0003677=DNA binding, GO:0000976=transcription cis-regulatory region binding, GO:0000981=DNA-binding transcription factor activity, RNA polymerase II-specific, GO:0003676=nucleic acid binding
AFI30859	chr1	54786075	54810552	-	Dmta2	Metazoa	12.6287258831419	adult_arm	A8		TF	PF00751.16:DM,PF03474.12:DMA	GO:0014706=striated muscle tissue development, GO:0009893=positive regulation of metabolic process, GO:0045944=positive regulation of transcription by RNA polymerase II, GO:0008284=positive regulation of cell population proliferation, GO:0051960=regulation of nervous system development	GO:0003690=double-stranded DNA binding, GO:0001067=transcription regulatory region nucleic acid binding, GO:0000981=DNA-binding transcription factor activity, RNA polymerase II-specific, GO:0043565=sequence-specific DNA binding, GO:0001228=DNA-binding transcription activator activity, RNA polymerase II-specific	GO:0043226=organelle, GO:0043231=intracellular membrane-bounded organelle, GO:0043229=intracellular organelle, GO:0005634=nucleus, GO:0005622=intracellular anatomical structure
AFI30191	chr1	54895590	54906400	-	Tri23	cellular organisms	13.0250818192018	Afi.27hpf.DMSO	A8			PF00025.19:Arf	GO:0044237=cellular metabolic process, GO:0019538=protein metabolic process, GO:0065007=biological regulation, GO:0070647=protein modification by small protein conjugation or removal, GO:0036211=protein modification process	GO:0016817=hydrolase activity, acting on acid anhydrides, GO:1901265=nucleoside phosphate binding, GO:0030234=enzyme regulator activity, GO:1901363=heterocyclic compound binding, GO:0005515=protein binding	GO:0005773=vacuole, GO:0098852=lytic vacuole membrane, GO:0005794=Golgi apparatus, GO:0005634=nucleus, GO:0012505=endomembrane system
AFI31730	chr1	54906187	54936848	+	Tpc13	Eukaryota	23.9797013259139	regen_3D	minor19			PF06159.11:DUF974	GO:0065007=biological regulation, GO:0065009=regulation of molecular function	GO:0031267=small GTPase binding, GO:0005515=protein binding, GO:0098772=molecular function regulator, GO:0019899=enzyme binding, GO:0005085=guanyl-nucleotide exchange factor activity	GO:0005622=intracellular anatomical structure, GO:0005737=cytoplasm, GO:0005829=cytosol
AFI31918	chr1	54944316	54945908	-	Unchar_13782	Amphiura filiformis	47.3351017669576	adult_arm	A9
AFI31705	chr1	54947155	54968049	-	Sgtb	Eukaryota	13.3708809034406	Afi.39hpf	A9			PF13414.4:TPR_11,PF16546.3:SGTA_dimer,PF00515.26:TPR_1	GO:2000060=positive regulation of ubiquitin-dependent protein catabolic process, GO:0034976=response to endoplasmic reticulum stress, GO:1905897=regulation of response to endoplasmic reticulum stress, GO:0051173=positive regulation of nitrogen compound metabolic process, GO:0006950=response to stress	GO:0051087=chaperone binding, GO:0031072=heat shock protein binding, GO:0044877=protein-containing complex binding, GO:0005515=protein binding, GO:0030544=Hsp70 protein binding	GO:0043231=intracellular membrane-bounded organelle, GO:0005737=cytoplasm, GO:0016020=membrane, GO:0005634=nucleus, GO:0005829=cytosol
AFI29753	chr1	54968427	54986907	+	Clpp	cellular organisms	87.8610109530494	Pluteus	A5	3d.Distal_up,5d.Distal_up,5d.Proximal_up		PF00574.21:CLP_protease	GO:0006807=nitrogen compound metabolic process, GO:1901565=organonitrogen compound catabolic process, GO:0019538=protein metabolic process, GO:0010033=response to organic substance, GO:0071310=cellular response to organic substance	GO:0003824=catalytic activity, GO:0004252=serine-type endopeptidase activity, GO:0017171=serine hydrolase activity, GO:0005488=binding, GO:0004175=endopeptidase activity	GO:0032991=protein-containing complex, GO:0043233=organelle lumen, GO:0043227=membrane-bounded organelle, GO:0005759=mitochondrial matrix, GO:0070013=intracellular organelle lumen
AFI31678	chr1	55005721	55053675	-	Sdk2-4	cellular organisms	0.439868376897914	regen_0D	minor6			PF00041.19:fn3,PF00078.25:RVT_1
AFI30301	chr1	55057385	55146165	+	Tesk2	cellular organisms	2.02849840654681	adult_arm	A4			PF07714.15:Pkinase_Tyr
AFI30481	chr1	55164022	55184663	-	Unchar_13203	Amphiura filiformis	23.2817028799136	Afi.09hpf	minor17
AFI30823	chr1	55189127	55221430	+	Acsf2-46	cellular organisms	0.347519729082933	Afi.27hpf.SU5402				PF00501.26:AMP-binding
AFI32005	chr1	55227394	55229603	+	Unchar_13813	cellular organisms	1.72453239334537	Pluteus				PF00501.26:AMP-binding	GO:0006631=fatty acid metabolic process, GO:0043436=oxoacid metabolic process, GO:0044255=cellular lipid metabolic process, GO:0019752=carboxylic acid metabolic process, GO:0032787=monocarboxylic acid metabolic process		GO:0043227=membrane-bounded organelle, GO:0043229=intracellular organelle, GO:0005739=mitochondrion, GO:0043231=intracellular membrane-bounded organelle, GO:0005737=cytoplasm
AFI30015	chr1	55230180	55259727	+	Acsf2-42	cellular organisms	0.39061827538203	Afi.27hpf.SU5402	minor12			PF13193.4:AMP-binding_C,PF00501.26:AMP-binding	GO:1901564=organonitrogen compound metabolic process, GO:0044281=small molecule metabolic process, GO:0009058=biosynthetic process, GO:0009117=nucleotide metabolic process, GO:0006139=nucleobase-containing compound metabolic process	GO:0003824=catalytic activity, GO:0016874=ligase activity, GO:0016877=ligase activity, forming carbon-sulfur bonds	GO:0070013=intracellular organelle lumen, GO:0005777=peroxisome, GO:0005739=mitochondrion, GO:0005759=mitochondrial matrix, GO:0043233=organelle lumen
AFI30111	chr1	55265837	55279305	-	Unchar_13049	Bilateria	0.647952298044236	regen_0D	A1			PF06312.10:Neurexophilin
AFI29898	chr1	55286845	55291686	+	Cp2j5-3	cellular organisms	56.5901391753626	regen_1D	A1			PF00067.20:p450	GO:0002791=regulation of peptide secretion, GO:0009890=negative regulation of biosynthetic process, GO:0050794=regulation of cellular process, GO:0010648=negative regulation of cell communication, GO:0006690=icosanoid metabolic process	GO:0016491=oxidoreductase activity, GO:0004497=monooxygenase activity, GO:0016651=oxidoreductase activity, acting on NAD(P)H, GO:0003824=catalytic activity, GO:0016653=oxidoreductase activity, acting on NAD(P)H, heme protein as acceptor	GO:0005622=intracellular anatomical structure, GO:0005789=endoplasmic reticulum membrane, GO:0043227=membrane-bounded organelle, GO:0043229=intracellular organelle, GO:0012505=endomembrane system
AFI31534	chr1	55306920	55313727	+	Unchar_13639	cellular organisms	59.9403291912191	adult_arm	minor19
AFI30758	chr1	55328163	55331312	-	Znt6a	Eukaryota	25.0283294563267	Afi.18hpf	A1				GO:0050789=regulation of biological process, GO:0032879=regulation of localization, GO:0006812=cation transport, GO:0098660=inorganic ion transmembrane transport, GO:0048193=Golgi vesicle transport	GO:0022857=transmembrane transporter activity, GO:0022890=inorganic cation transmembrane transporter activity, GO:0046873=metal ion transmembrane transporter activity, GO:0015318=inorganic molecular entity transmembrane transporter activity, GO:0008324=cation transmembrane transporter activity	GO:0016020=membrane, GO:0031090=organelle membrane, GO:0098791=Golgi apparatus subcompartment, GO:0005802=trans-Golgi network, GO:0012505=endomembrane system
AFI31600	chr1	55331379	55341054	-	Znt6	cellular organisms	18.439262264883	Afi.18hpf	A9			PF01545.19:Cation_efflux	GO:0006811=ion transport, GO:0098662=inorganic cation transmembrane transport, GO:0006892=post-Golgi vesicle-mediated transport, GO:0042592=homeostatic process, GO:0065007=biological regulation	GO:0022890=inorganic cation transmembrane transporter activity, GO:0046873=metal ion transmembrane transporter activity, GO:0015318=inorganic molecular entity transmembrane transporter activity, GO:0005215=transporter activity, GO:0015075=ion transmembrane transporter activity	GO:0098791=Golgi apparatus subcompartment, GO:0005794=Golgi apparatus, GO:0031090=organelle membrane, GO:0043229=intracellular organelle, GO:0098588=bounding membrane of organelle
AFI31924	chr1	55350287	55360798	+	Nxpe2-3	Bilateria	11.4488521765371	Afi.27hpf.DMSO	A5			PF06312.10:Neurexophilin
AFI30745	chr1	55363735	55369434	-	Unchar_13323	Bilateria	79.1303335232912	adult_arm	minor17	5d.Distal_down		PF11779.6:SPT_ssu-like
AFI31259	chr1	55369771	55385558	+	Tbp	cellular organisms	117.222166482511	Afi.09hpf	A6		TF	PF00352.19:TBP	GO:0006366=transcription by RNA polymerase II, GO:0044270=cellular nitrogen compound catabolic process, GO:0051253=negative regulation of RNA metabolic process, GO:0016043=cellular component organization, GO:0031327=negative regulation of cellular biosynthetic process	GO:0003676=nucleic acid binding, GO:0005488=binding, GO:0005102=signaling receptor binding, GO:0000976=transcription cis-regulatory region binding, GO:0140110=transcription regulator activity	GO:0005730=nucleolus, GO:0043226=organelle, GO:0043227=membrane-bounded organelle, GO:0005666=RNA polymerase III complex, GO:0043233=organelle lumen
AFI31458	chr1	55402088	55435884	-	Unchar_13608	cellular organisms	10.9021822861443	regen_0D	minor18	5d.Distal_down		PF00497.18:SBP_bac_3
AFI31975	chr1	55509743	55526629	+	Bakor	Eumetazoa	15.3956603861407	regen_3D	minor19			PF10186.7:Atg14	GO:0060255=regulation of macromolecule metabolic process, GO:0010605=negative regulation of macromolecule metabolic process, GO:0006810=transport, GO:0019220=regulation of phosphate metabolic process, GO:0016192=vesicle-mediated transport	GO:0019899=enzyme binding, GO:1901363=heterocyclic compound binding, GO:0005515=protein binding, GO:0097159=organic cyclic compound binding, GO:0003677=DNA binding	GO:0031982=vesicle, GO:0031410=cytoplasmic vesicle, GO:0098588=bounding membrane of organelle, GO:0043228=non-membrane-bounded organelle, GO:0005622=intracellular anatomical structure
AFI30373	chr1	55579830	55599298	-	Trim2-27	cellular organisms	22.9781944480702	Afi.39hpf	minor18		immune	PF13445.4:zf-RING_UBOX,PF13374.4:TPR_10,PF13676.4:TIR_2
AFI31781	chr1	55604454	55624265	+	Hipl2	cellular organisms	41.6273256549708	Afi.09hpf	A3		signalling	PF07995.9:GSDH,PF01759.19:NTR
AFI31432	chr1	55637935	55640449	-	Unchar_13595	Eumetazoa	130.821320073363	Afi.27hpf.SU5402	A6
AFI30262	chr1	55640526	55680707	-	Prp39	Eukaryota	744.324334872669	Pluteus	A6			PF02037.25:SAP	GO:0071704=organic substance metabolic process, GO:0000398=mRNA splicing, via spliceosome, GO:0000375=RNA splicing, via transesterification reactions, GO:0044085=cellular component biogenesis, GO:0000381=regulation of alternative mRNA splicing, via spliceosome		GO:0043231=intracellular membrane-bounded organelle, GO:0120114=Sm-like protein family complex, GO:0043226=organelle, GO:0005634=nucleus, GO:0043227=membrane-bounded organelle
AFI31065	chr1	55681252	55687507	+	Unchar_13452	Bilateria	13.0591299548781	Afi.18hpf	A4				GO:0032501=multicellular organismal process
AFI30969	chr1	55697436	55724874	-	Fibp	cellular organisms	26.90163505516	regen_3D	A5			PF05427.9:FIBP	GO:0071840=cellular component organization or biogenesis, GO:0007167=enzyme linked receptor protein signaling pathway, GO:0007154=cell communication, GO:0070925=organelle assembly, GO:0060271=cilium assembly	GO:0005488=binding, GO:0005515=protein binding, GO:0017134=fibroblast growth factor binding, GO:0019838=growth factor binding	GO:0043233=organelle lumen, GO:0005739=mitochondrion, GO:0043226=organelle, GO:0005654=nucleoplasm, GO:0043229=intracellular organelle
AFI31176	chr1	55725007	55742684	+	Unchar_13497	Amphiura filiformis	9.11802421619384	Afi.09hpf	A8
AFI30681	chr1	55744617	55747806	+	Unchar_13295	Amphiura filiformis	12.6160327437168	Afi.09hpf	minor6
AFI30480	chr1	55755842	55774565	+	Unchar_13202	cellular organisms	26.1286000785923	Afi.09hpf	A1
AFI31846	chr1	55775268	55776732	+	Unchar_13755	Amphiura filiformis	25.6920602469901	Afi.09hpf	minor17
AFI30300	chr1	55782910	55789075	-	Haox2	cellular organisms	0.149478524729059	Afi.27hpf.SU5402	minor1			PF01070.16:FMN_dh	GO:0050794=regulation of cellular process, GO:0031349=positive regulation of defense response, GO:0044237=cellular metabolic process, GO:0002682=regulation of immune system process, GO:0051716=cellular response to stimulus	GO:0003824=catalytic activity, GO:0016491=oxidoreductase activity	GO:0043231=intracellular membrane-bounded organelle, GO:0043227=membrane-bounded organelle, GO:0043229=intracellular organelle, GO:0005622=intracellular anatomical structure, GO:0005737=cytoplasm
AFI30549	chr1	55794878	55806369	-	Unchar_13230	Amphiura filiformis	1.71872409313899	Afi.27hpf.SU5402	minor7			PF02412.16:TSP_3,PF07699.11:Ephrin_rec_like
AFI31738	chr1	55807404	55883438	-	Unchar_13712	cellular organisms	0.765890580406915	regen_0D	A4			PF02412.16:TSP_3,PF07699.11:Ephrin_rec_like
AFI30201	chr1	55893847	55904100	-	Unchar_13082	Eumetazoa	13.1451044526547	Afi.18hpf	A5			PF15299.4:ALS2CR8
AFI30104	chr1	55904266	55956668	+	Rpap1	Eukaryota	8.37834050442773	Afi.09hpf	A6			PF08621.8:RPAP1_N,PF08620.8:RPAP1_C	GO:0034645=cellular macromolecule biosynthetic process, GO:0006366=transcription by RNA polymerase II, GO:0016070=RNA metabolic process, GO:1901576=organic substance biosynthetic process, GO:0032774=RNA biosynthetic process		GO:0043229=intracellular organelle, GO:1990234=transferase complex, GO:1902494=catalytic complex, GO:0043227=membrane-bounded organelle, GO:0005622=intracellular anatomical structure
AFI30641	chr1	55994035	56039552	-	Unchar_13274	Bilateria	1.75188903241589	regen_1D	A1		immune	PF06083.9:IL17
AFI30155	chr1	56065463	56066415	+	Unchar_13065	Amphiura filiformis	2.18275064220295	Afi.27hpf.SU5402	minor12
AFI31732	chr1	56180815	56181897	+	Unchar_13709	Amphiura filiformis	6.69418088936298	Pluteus	A9
AFI31921	chr1	56219020	56219505	-	Unchar_13783	Amphiura filiformis	10.0504798810056	Pluteus	minor17
AFI29759	chr1	56293074	56311873	-	Unchar_12909	Bilateria	4.56252806768048	Pluteus	minor6
AFI31688	chr1	56327502	56327883	-	Unchar_13695	Amphiura filiformis	48.3842217302775	Pluteus	A3
AFI31955	chr1	56358484	56358850	+	Unchar_13796	Opisthokonta	1.79386576477597	Afi.09hpf				PF14737.4:DUF4470
AFI31316	chr1	56450752	56451199	-	Unchar_13554	Eumetazoa	2.04932941824846	Pluteus
AFI30535	chr1	56455802	56461090	+	Unchar_13225	cellular organisms	10.1874677775815	Afi.09hpf	minor17			PF09588.8:YqaJ,PF04434.15:SWIM
AFI31322	chr1	56462001	56489019	-	Unchar_13556	Eumetazoa	10.2580996902907	Afi.27hpf.SU5402	minor6		TF	PF05485.10:THAP
AFI30914	chr1	56513097	56534144	-	Unchar_13383	Amphiura filiformis	9.35239021068572	Afi.27hpf.SU5402	minor12
AFI29718	chr1	56640778	56641715	+	Unchar_12895	Metazoa	4.08214936927862	Afi.27hpf.SU5402	minor1		TF	PF05485.10:THAP
AFI30880	chr1	56684205	56704509	-	Unchar_13369	Eumetazoa	4.69633692875782	Afi.27hpf.SU5402	A7			PF15299.4:ALS2CR8
AFI30572	chr1	56708442	56714299	-	Cartf-4	Eumetazoa	12.8407195737696	Afi.09hpf	A6			PF15299.4:ALS2CR8
AFI31323	chr1	56719158	56731444	+	Sprtn	cellular organisms	6.99089616781071	Afi.09hpf	A7			PF10263.7:SprT-like	GO:0048522=positive regulation of cellular process, GO:0019985=translesion synthesis, GO:0006281=DNA repair, GO:0031398=positive regulation of protein ubiquitination, GO:0090304=nucleic acid metabolic process	GO:0070530=K63-linked polyubiquitin modification-dependent protein binding, GO:0031593=polyubiquitin modification-dependent protein binding, GO:0005488=binding, GO:0043130=ubiquitin binding, GO:0005515=protein binding	GO:0043229=intracellular organelle, GO:0016604=nuclear body, GO:0043227=membrane-bounded organelle, GO:0043233=organelle lumen, GO:0043228=non-membrane-bounded organelle
AFI30536	chr1	56744342	56803584	-	Stum	Opisthokonta	82.5664380672047	adult_arm	A4			PF15795.3:Spec3
AFI30119	chr1	56819111	56826926	+	Cp4fn-8	cellular organisms	0.335299506761495	regen_1D	minor1			PF00067.20:p450
AFI30881	chr1	56830924	56839706	+	Cp4f2-8	cellular organisms	0.370491545801854	Pluteus	minor18			PF00067.20:p450
AFI30092	chr1	56840017	56842906	+	Cp4f6-3	cellular organisms	151.665070369581	Pluteus	minor19			PF00067.20:p450	GO:0016042=lipid catabolic process, GO:0044255=cellular lipid metabolic process, GO:0044281=small molecule metabolic process, GO:0055067=monovalent inorganic cation homeostasis, GO:0044237=cellular metabolic process	GO:0043167=ion binding, GO:0003824=catalytic activity, GO:0008289=lipid binding, GO:0016491=oxidoreductase activity, GO:0016709=oxidoreductase activity, acting on paired donors, with incorporation or reduction of molecular oxygen, NAD(P)H as one donor, and incorporation of one atom of oxygen	GO:0043226=organelle, GO:0005886=plasma membrane, GO:0031984=organelle subcompartment, GO:0043229=intracellular organelle, GO:0098590=plasma membrane region
AFI29744	chr1	56856422	56859745	+	Spc3-2	Opisthokonta	3594.76694768982	Afi.18hpf	A2			PF15795.3:Spec3
AFI30420	chr1	56866784	56889808	+	Unchar_13181	Eumetazoa	11.9842503668277	adult_arm	A2
AFI30433	chr1	56871836	56884914	-	Aces-49	cellular organisms	18.7265002039163	regen_0D	minor4			PF00135.26:COesterase
AFI30606	chr1	56952540	56955995	-	Il17c-2	Bilateria	4.68709146418725	regen_1D	minor7		immune	PF06083.9:IL17
AFI31268	chr1	56978625	56985470	-	Mtap-1	cellular organisms	21.9959358628383	Afi.39hpf	A6	5d.Distal_up		PF01048.18:PNP_UDP_1	GO:0006520=cellular amino acid metabolic process, GO:0071345=cellular response to cytokine stimulus, GO:0065007=biological regulation, GO:1901576=organic substance biosynthetic process, GO:0042221=response to chemical	GO:0016740=transferase activity, GO:0016763=pentosyltransferase activity, GO:0003824=catalytic activity, GO:0016758=hexosyltransferase activity, GO:0016757=glycosyltransferase activity	GO:0005622=intracellular anatomical structure, GO:0005737=cytoplasm, GO:0005829=cytosol
AFI31187	chr1	56989324	57019613	+	Ube3c	cellular organisms	15.7045646275391	Afi.27hpf.DMSO	A9		immune	PF00632.23:HECT	GO:0006464=cellular protein modification process, GO:0051783=regulation of nuclear division, GO:0090068=positive regulation of cell cycle process, GO:0051445=regulation of meiotic cell cycle, GO:0044237=cellular metabolic process	GO:0003824=catalytic activity, GO:0061650=ubiquitin-like protein conjugating enzyme activity, GO:0004842=ubiquitin-protein transferase activity, GO:0061631=ubiquitin conjugating enzyme activity, GO:0005488=binding	GO:0043229=intracellular organelle, GO:0005737=cytoplasm, GO:0005634=nucleus, GO:0043226=organelle, GO:0005622=intracellular anatomical structure
AFI30956	chr1	57023074	57026181	+	Unchar_13404	Eleutherozoa	2.61843839546798	regen_1D	minor6
AFI30506	chr1	57032049	57052477	+	Unchar_13216	Deuterostomia	4.12210207932153	adult_arm	A4
AFI30941	chr1	57063884	57125973	-	Fgfr3-4	cellular organisms	62.9953845854664	Afi.09hpf	minor16		kinase	PF00008.25:EGF,PF00055.15:Laminin_N,PF00053.22:Laminin_EGF,PF07714.15:Pkinase_Tyr	GO:0042325=regulation of phosphorylation, GO:0048522=positive regulation of cellular process, GO:0060255=regulation of macromolecule metabolic process, GO:0007166=cell surface receptor signaling pathway, GO:0045937=positive regulation of phosphate metabolic process	GO:0008047=enzyme activator activity, GO:0098772=molecular function regulator, GO:0030295=protein kinase activator activity, GO:0030545=signaling receptor regulator activity, GO:0019209=kinase activator activity
AFI31486	chr1	57138083	57143408	-	Actc-14	cellular organisms	3.54473776864241	Afi.27hpf.DMSO	minor6			PF00022.17:Actin
AFI30718	chr1	57165697	57166276	-	Lece-19	cellular organisms	21.2138957400021	regen_0D	A1		immune,kinase	PF00059.19:Lectin_C
AFI30425	chr1	57166954	57167742	-	Lece-18	cellular organisms	12.2881193554527	adult_arm	A1		immune,kinase	PF00059.19:Lectin_C
AFI31577	chr1	57170944	57192920	-	Gabr1-49	cellular organisms	0.202818909551172	Afi.18hpf	minor4			PF00003.20:7tm_3,PF01094.26:ANF_receptor
AFI29731	chr1	57208604	57222156	-	Exo1-4	cellular organisms	7.49658247320107	Pluteus	A7		stemness	PF00752.15:XPG_N,PF00867.16:XPG_I	GO:0006725=cellular aromatic compound metabolic process, GO:0051276=chromosome organization, GO:0019724=B cell mediated immunity, GO:0007275=multicellular organism development, GO:0006310=DNA recombination	GO:0008409=5'-3' exonuclease activity, GO:0016788=hydrolase activity, acting on ester bonds, GO:0004540=ribonuclease activity, GO:0004521=endoribonuclease activity, GO:0140097=catalytic activity, acting on DNA	GO:0005634=nucleus, GO:0005622=intracellular anatomical structure, GO:0071944=cell periphery, GO:0005886=plasma membrane, GO:0016020=membrane
AFI29914	chr1	57222248	57231590	-	Unchar_12966	Amphiura filiformis	10.6997025314265	Afi.27hpf.DMSO	A7
AFI30161	chr1	57231706	57240017	+	Yipf4	Eukaryota	16.7958779234961	Afi.09hpf	minor7			PF04893.15:Yip1			GO:0071944=cell periphery, GO:0012505=endomembrane system, GO:0005783=endoplasmic reticulum, GO:0016020=membrane, GO:0043229=intracellular organelle
AFI31753	chr1	57247476	57255210	-	Psmg3	Eukaryota	34.8376943515064	Pluteus	A5			PF10178.7:PAC3
AFI31254	chr1	57257860	57421677	+	P4htm	cellular organisms	1.76741426289995	regen_0D	minor1			PF13640.4:2OG-FeII_Oxy_3	GO:0045595=regulation of cell differentiation, GO:0050794=regulation of cellular process, GO:0002682=regulation of immune system process, GO:2000026=regulation of multicellular organismal development, GO:0008152=metabolic process	GO:0003824=catalytic activity, GO:0016491=oxidoreductase activity
AFI30005	chr1	57430718	57444057	-	Unchar_13002	Bilateria	6.70633288960297	Afi.09hpf	A5
AFI31042	chr1	57444864	57463066	+	Cd38	Eukaryota	8.8059883286839	regen_0D	A2			PF02267.15:Rib_hydrolayse	GO:0065007=biological regulation, GO:0008284=positive regulation of cell population proliferation, GO:0050730=regulation of peptidyl-tyrosine phosphorylation, GO:0010810=regulation of cell-substrate adhesion, GO:0002274=myeloid leukocyte activation	GO:0016829=lyase activity, GO:0003824=catalytic activity, GO:0016849=phosphorus-oxygen lyase activity, GO:0016787=hydrolase activity, GO:0009975=cyclase activity	GO:0016020=membrane, GO:0012505=endomembrane system, GO:0099503=secretory vesicle, GO:0031410=cytoplasmic vesicle, GO:0120025=plasma membrane bounded cell projection
AFI29988	chr1	57507381	57584733	+	Acsf2-41	cellular organisms	6.62472201610484	Afi.39hpf	minor4			PF13193.4:AMP-binding_C,PF00501.26:AMP-binding	GO:0006725=cellular aromatic compound metabolic process, GO:0034641=cellular nitrogen compound metabolic process, GO:0072521=purine-containing compound metabolic process, GO:0006753=nucleoside phosphate metabolic process, GO:1901135=carbohydrate derivative metabolic process	GO:0003824=catalytic activity, GO:0016874=ligase activity, GO:0016877=ligase activity, forming carbon-sulfur bonds	GO:0005777=peroxisome, GO:0005739=mitochondrion, GO:0043227=membrane-bounded organelle, GO:0031974=membrane-enclosed lumen, GO:0070013=intracellular organelle lumen
AFI31900	chr1	57596303	57619998	-	Acsf2-51	cellular organisms	2.28922663092231	regen_0D	A8			PF13193.4:AMP-binding_C,PF00501.26:AMP-binding	GO:0019693=ribose phosphate metabolic process, GO:1901360=organic cyclic compound metabolic process, GO:0009987=cellular process, GO:0044255=cellular lipid metabolic process, GO:0009117=nucleotide metabolic process	GO:0003824=catalytic activity, GO:0016874=ligase activity, GO:0016877=ligase activity, forming carbon-sulfur bonds	GO:0043233=organelle lumen, GO:0043226=organelle, GO:0005622=intracellular anatomical structure, GO:0043227=membrane-bounded organelle, GO:0043229=intracellular organelle
AFI30007	chr1	57649278	57697870	-	Lrp5-3	cellular organisms	10.043810618044	adult_arm	minor4			PF00008.25:EGF,PF00058.15:Ldl_recept_b,PF12661.5:hEGF
AFI30197	chr1	57744920	57765211	+	Unchar_13080	cellular organisms	22.2912221352778	Afi.09hpf	A7			PF01344.23:Kelch_1,PF07707.13:BACK
AFI29917	chr1	57779427	57809514	+	Klhdb-3	Eukaryota	8.06482840813301	Afi.09hpf	minor15			PF00651.29:BTB,PF07707.13:BACK
AFI31103	chr1	57819706	57837851	+	Klhdb-4	Eukaryota	11.8625668909965	Afi.09hpf	minor12			PF00651.29:BTB,PF07707.13:BACK,PF01344.23:Kelch_1
AFI30308	chr1	57863956	57933766	+	Zap70	cellular organisms	37.4553514685348	Afi.09hpf	A4		immune,kinase	PF00017.22:SH2,PF07714.15:Pkinase_Tyr	GO:0002218=activation of innate immune response, GO:0051707=response to other organism, GO:0051674=localization of cell, GO:0050865=regulation of cell activation, GO:0007599=hemostasis	GO:0003824=catalytic activity, GO:0005515=protein binding, GO:0016772=transferase activity, transferring phosphorus-containing groups, GO:0097159=organic cyclic compound binding, GO:0000166=nucleotide binding	GO:0009898=cytoplasmic side of plasma membrane, GO:0005737=cytoplasm, GO:0005886=plasma membrane, GO:0032991=protein-containing complex, GO:0043231=intracellular membrane-bounded organelle
AFI30431	chr1	57947357	57965588	-	Acsf2-43	cellular organisms	0.452726596743173	Afi.27hpf.SU5402	minor7			PF13193.4:AMP-binding_C,PF00501.26:AMP-binding		GO:0005488=binding, GO:0005515=protein binding, GO:0051087=chaperone binding	GO:0005737=cytoplasm, GO:0005622=intracellular anatomical structure, GO:0043231=intracellular membrane-bounded organelle, GO:0043226=organelle, GO:0042579=microbody
AFI30766	chr1	57973907	58022705	+	Unchar_13332	cellular organisms	8.15873460241701	regen_0D	A1			PF00041.19:fn3
AFI31241	chr1	58042262	58082902	+	Ppara	cellular organisms	4.71731868079486	regen_1D	A2		TF	PF00105.16:zf-C4,PF00104.28:Hormone_recep	GO:0001666=response to hypoxia, GO:1903507=negative regulation of nucleic acid-templated transcription, GO:0032502=developmental process, GO:0007623=circadian rhythm, GO:0048856=anatomical structure development	GO:0000981=DNA-binding transcription factor activity, RNA polymerase II-specific, GO:0004888=transmembrane signaling receptor activity, GO:0019902=phosphatase binding, GO:0097159=organic cyclic compound binding, GO:0003676=nucleic acid binding	GO:0043233=organelle lumen, GO:0000785=chromatin, GO:0005634=nucleus, GO:0043227=membrane-bounded organelle, GO:0031974=membrane-enclosed lumen
AFI30798	chr1	58099914	58108005	-	Cp2u1-73	cellular organisms	18.6024725397968	Pluteus				PF00067.20:p450
AFI31960	chr1	58108076	58109778	-	Cp2df-2	cellular organisms	5.7801294476157	Pluteus				PF00067.20:p450
AFI30674	chr1	58989287	58993369	-	Fahd2-1	cellular organisms	0.777412707221131	Pluteus	minor7			PF01557.16:FAA_hydrolase
AFI31196	chr1	58995407	59000189	-	Fahd2-2	cellular organisms	23.0258923235035	regen_3D	A5			PF01557.16:FAA_hydrolase
AFI30468	chr1	59000347	59017098	+	Yh24	cellular organisms	40.469300544619	regen_0D	A5			PF00883.19:Peptidase_M17
AFI31834	chr1	59021793	59039312	+	Baat-4	cellular organisms	10.0380769561368	Afi.09hpf	A7			PF04775.12:Bile_Hydr_Trans,PF08840.9:BAAT_C
AFI30313	chr1	59041009	59060718	-	Unchar_13130	Asterozoa	75.7707970417784	Afi.09hpf	minor12
AFI30540	chr1	59071155	59082064	+	Kazd1-2	Metazoa	57.379275122623	regen_3D	A5			PF07679.14:I-set,PF07648.13:Kazal_2
AFI31755	chr1	59089306	59101597	+	Unchar_13718	Bilateria	32.7874194533133	Afi.27hpf.SU5402	minor12
AFI30208	chr1	59106982	59116312	-	Kazd1-1	Eumetazoa	48.8691307902087	regen_3D	A5			PF07679.14:I-set,PF07648.13:Kazal_2,PF00219.16:IGFBP	GO:0009607=response to biotic stimulus, GO:0009987=cellular process, GO:0071216=cellular response to biotic stimulus, GO:0051716=cellular response to stimulus, GO:0050896=response to stimulus		GO:0005576=extracellular region, GO:0005615=extracellular space
AFI29708	chr1	59209395	59221526	+	Lyar	cellular organisms	170.11819336085	Pluteus	A6	3d.Distal_up,5d.Distal_up	TF	PF08790.9:zf-LYAR	GO:0065007=biological regulation, GO:0016070=RNA metabolic process, GO:0048523=negative regulation of cellular process, GO:0006357=regulation of transcription by RNA polymerase II, GO:0048522=positive regulation of cellular process	GO:0097159=organic cyclic compound binding, GO:0003676=nucleic acid binding, GO:1901363=heterocyclic compound binding, GO:0005488=binding, GO:0003677=DNA binding	GO:0043233=organelle lumen, GO:0031974=membrane-enclosed lumen, GO:0097731=9+0 non-motile cilium, GO:0043231=intracellular membrane-bounded organelle, GO:0043227=membrane-bounded organelle
AFI31573	chr1	59232739	59241536	-	Nse4a	cellular organisms	18.2078519421785	Afi.09hpf	A7			PF15412.4:Nse4-Nse3_bdg,PF08743.8:Nse4_C	GO:0006974=cellular response to DNA damage stimulus, GO:0048518=positive regulation of biological process, GO:1901360=organic cyclic compound metabolic process, GO:0090304=nucleic acid metabolic process, GO:0048584=positive regulation of response to stimulus		GO:0043232=intracellular non-membrane-bounded organelle, GO:0043228=non-membrane-bounded organelle, GO:0005730=nucleolus, GO:0032991=protein-containing complex, GO:0016604=nuclear body
AFI29719	chr1	59328314	59343338	+	Agrg5-2	Opisthokonta	1.65254416311581	regen_0D	minor18		immune	PF01825.19:GPS,PF00002.22:7tm_2,PF00093.16:VWC
AFI30861	chr1	59359706	59368762	+	Nceh1-11	cellular organisms	4.59820697196828	regen_3D	minor18			PF07859.11:Abhydrolase_3	GO:0006470=protein dephosphorylation, GO:0042221=response to chemical, GO:0009987=cellular process, GO:0050789=regulation of biological process, GO:0044238=primary metabolic process	GO:0052689=carboxylic ester hydrolase activity, GO:0017171=serine hydrolase activity, GO:0016787=hydrolase activity, GO:0043167=ion binding, GO:0016298=lipase activity	GO:0016020=membrane, GO:0005789=endoplasmic reticulum membrane, GO:0005783=endoplasmic reticulum, GO:0005622=intracellular anatomical structure, GO:0043227=membrane-bounded organelle
AFI30168	chr1	59417990	59438039	-	Enase	cellular organisms	23.8222903114495	Afi.27hpf.SU5402	A8			PF03644.11:Glyco_hydro_85	GO:0009607=response to biotic stimulus, GO:0044267=cellular protein metabolic process, GO:0030203=glycosaminoglycan metabolic process, GO:0044419=biological process involved in interspecies interaction between organisms, GO:0043412=macromolecule modification	GO:0005488=binding, GO:0008092=cytoskeletal protein binding, GO:0016798=hydrolase activity, acting on glycosyl bonds, GO:0016787=hydrolase activity, GO:0005515=protein binding	GO:0005622=intracellular anatomical structure, GO:0005737=cytoplasm, GO:0043226=organelle, GO:0005764=lysosome, GO:0005829=cytosol
AFI31077	chr1	59441018	59499252	+	Sept3	cellular organisms	61.1624470445397	regen_1D	A3	5d.Proximal_up		PF00735.16:Septin		GO:0097367=carbohydrate derivative binding, GO:0017076=purine nucleotide binding, GO:0005525=GTP binding, GO:0032555=purine ribonucleotide binding, GO:0043167=ion binding	GO:0005938=cell cortex, GO:0016020=membrane, GO:0001725=stress fiber, GO:0043005=neuron projection, GO:0015629=actin cytoskeleton
AFI30178	chr1	59527950	59547814	-	Foxk2	cellular organisms	31.4119888496449	adult_arm	A6		TF	PF00498.24:FHA,PF00250.16:Forkhead	GO:1901362=organic cyclic compound biosynthetic process, GO:0043412=macromolecule modification, GO:0007275=multicellular organism development, GO:0051254=positive regulation of RNA metabolic process, GO:0097659=nucleic acid-templated transcription	GO:0005488=binding, GO:1990837=sequence-specific double-stranded DNA binding, GO:0000981=DNA-binding transcription factor activity, RNA polymerase II-specific, GO:0000287=magnesium ion binding, GO:0097159=organic cyclic compound binding	GO:0031981=nuclear lumen, GO:0043229=intracellular organelle, GO:0043226=organelle, GO:0005622=intracellular anatomical structure, GO:0070013=intracellular organelle lumen
AFI31722	chr1	59558799	59600456	+	Unchar_13706	Eukaryota	7.88338462584509	Afi.09hpf	minor15			PF00069.23:Pkinase
AFI31936	chr1	59609286	59622860	-	Unchar_13786	Asterozoa	4.24326793491419	Afi.18hpf	minor1
AFI31701	chr1	59637967	59642750	-	Tri33-46	Eukaryota	1.69629827265546	regen_0D	minor4			PF00643.22:zf-B_box,PF00097.23:zf-C3HC4
AFI29773	chr1	59646023	59647918	-	Unchar_12916	Amphiura filiformis	34.6165003349021	adult_arm	minor15
AFI31693	chr1	59647950	59652121	-	Aspc1-1	Eukaryota	6.6885213925068	adult_arm	A6			PF00789.18:UBX	GO:0048878=chemical homeostasis, GO:0009893=positive regulation of metabolic process, GO:0015031=protein transport, GO:0071705=nitrogen compound transport, GO:0050789=regulation of biological process		GO:0019898=extrinsic component of membrane, GO:0048471=perinuclear region of cytoplasm, GO:0030659=cytoplasmic vesicle membrane, GO:0031090=organelle membrane, GO:0043233=organelle lumen
AFI31814	chr1	59652192	59661002	-	Aspc1-2	cellular organisms	6.18739102809349	Afi.09hpf	A9			PF11470.6:TUG-UBL1	GO:0042592=homeostatic process, GO:0010604=positive regulation of macromolecule metabolic process, GO:0071705=nitrogen compound transport, GO:0006886=intracellular protein transport, GO:0046907=intracellular transport		GO:0043227=membrane-bounded organelle, GO:0070013=intracellular organelle lumen, GO:0098552=side of membrane, GO:0031981=nuclear lumen, GO:0031410=cytoplasmic vesicle
AFI31944	chr1	59661326	59701930	+	Abca3-3	cellular organisms	2.01929848477081	Pluteus	minor4			PF00005.25:ABC_tran,PF12698.5:ABC2_membrane_3	GO:0044238=primary metabolic process, GO:0071702=organic substance transport, GO:0055085=transmembrane transport, GO:0006807=nitrogen compound metabolic process, GO:0050896=response to stimulus	GO:0005524=ATP binding, GO:0043167=ion binding, GO:0017076=purine nucleotide binding, GO:0097159=organic cyclic compound binding, GO:0003824=catalytic activity	GO:0071944=cell periphery, GO:0030667=secretory granule membrane, GO:0043229=intracellular organelle, GO:0097708=intracellular vesicle, GO:0030659=cytoplasmic vesicle membrane
AFI31584	chr1	59708792	59737933	-	Tep1-10	cellular organisms	1.67013858421046	Afi.39hpf	A4			PF13271.4:DUF4062,PF13191.4:AAA_16,PF04300.11:FBA
AFI30422	chr1	59750589	59753586	-	Fas-19	cellular organisms	13.1295423166016	regen_1D	A1	5d.Distal_up		PF00975.18:Thioesterase
AFI30912	chr1	59753904	59772426	-	Fas-20	cellular organisms	4.33308454952427	regen_1D	A1			PF00550.23:PP-binding,PF08659.8:KR,PF00107.24:ADH_zinc_N	GO:0006641=triglyceride metabolic process, GO:0072522=purine-containing compound biosynthetic process, GO:0006082=organic acid metabolic process, GO:0005976=polysaccharide metabolic process, GO:0006638=neutral lipid metabolic process	GO:0003824=catalytic activity, GO:1901363=heterocyclic compound binding, GO:0043168=anion binding, GO:0003677=DNA binding, GO:0043167=ion binding	GO:0016020=membrane, GO:0005737=cytoplasm, GO:0005829=cytosol, GO:0012505=endomembrane system, GO:0043229=intracellular organelle
AFI31113	chr1	59772544	59779319	-	Fas-21	cellular organisms	3.31497846721043	adult_arm	minor6			PF00698.19:Acyl_transf_1,PF14765.4:PS-DH	GO:0006641=triglyceride metabolic process, GO:0065007=biological regulation, GO:0048518=positive regulation of biological process, GO:0009152=purine ribonucleotide biosynthetic process, GO:0043436=oxoacid metabolic process	GO:1901265=nucleoside phosphate binding, GO:0003697=single-stranded DNA binding, GO:0003676=nucleic acid binding, GO:0005515=protein binding, GO:0016746=acyltransferase activity	GO:0016020=membrane, GO:0005794=Golgi apparatus, GO:0043227=membrane-bounded organelle, GO:0005886=plasma membrane, GO:0043229=intracellular organelle
AFI31306	chr1	59779369	59794977	-	Fas-22	cellular organisms	2.83422988255281	Afi.39hpf	A1			PF02801.20:Ketoacyl-synt_C,PF00109.24:ketoacyl-synt,PF16197.3:KAsynt_C_assoc,PF00698.19:Acyl_transf_1	GO:0031667=response to nutrient levels, GO:0010033=response to organic substance, GO:0019216=regulation of lipid metabolic process, GO:0006753=nucleoside phosphate metabolic process, GO:0030855=epithelial cell differentiation	GO:0043168=anion binding, GO:0003676=nucleic acid binding, GO:0005515=protein binding, GO:0003824=catalytic activity, GO:0003697=single-stranded DNA binding	GO:0005886=plasma membrane, GO:0016020=membrane, GO:0005622=intracellular anatomical structure, GO:0043227=membrane-bounded organelle, GO:0005829=cytosol
AFI30543	chr1	59829545	59851495	-	Ube2s-2	cellular organisms	71.0588343809677	Afi.27hpf.FSW	A7			PF00179.24:UQ_con	GO:0065009=regulation of molecular function, GO:0016567=protein ubiquitination, GO:0051171=regulation of nitrogen compound metabolic process, GO:0050794=regulation of cellular process, GO:0009893=positive regulation of metabolic process	GO:0031625=ubiquitin protein ligase binding, GO:0140096=catalytic activity, acting on a protein, GO:0061659=ubiquitin-like protein ligase activity, GO:0005488=binding, GO:0003824=catalytic activity	GO:1902494=catalytic complex, GO:0031974=membrane-enclosed lumen, GO:0005680=anaphase-promoting complex, GO:0070013=intracellular organelle lumen, GO:0005622=intracellular anatomical structure
AFI31329	chr1	59873433	59877825	+	Unchar_13558	Amphiura filiformis	69.5274481124895	Pluteus	minor18
AFI30917	chr1	59978329	60029720	+	Mrtfb-2	Bilateria	71.6973107003287	adult_arm	minor16	3d.Distal_down,5d.Distal_down		PF02755.13:RPEL	GO:0010556=regulation of macromolecule biosynthetic process, GO:0044092=negative regulation of molecular function, GO:0032269=negative regulation of cellular protein metabolic process, GO:0009891=positive regulation of biosynthetic process, GO:0065009=regulation of molecular function	GO:0003676=nucleic acid binding, GO:0005488=binding, GO:0003677=DNA binding, GO:0043565=sequence-specific DNA binding, GO:0003690=double-stranded DNA binding	GO:0031981=nuclear lumen, GO:0043227=membrane-bounded organelle, GO:0031974=membrane-enclosed lumen, GO:0005829=cytosol, GO:0005622=intracellular anatomical structure
AFI29949	chr1	60030264	60034056	+	Mrtfb-1	Bilateria	89.4037628449412	adult_arm	A3	3d.Distal_down,5d.Distal_down
AFI29728	chr1	60087617	60088028	+	Dcnl3	Eukaryota	9.01297937718933	Afi.27hpf.DMSO	A4			PF03556.13:Cullin_binding	GO:1901990=regulation of mitotic cell cycle phase transition, GO:0009987=cellular process, GO:0044267=cellular protein metabolic process, GO:0045786=negative regulation of cell cycle, GO:0043067=regulation of programmed cell death	GO:0005488=binding, GO:0005515=protein binding, GO:0019899=enzyme binding, GO:0044390=ubiquitin-like protein conjugating enzyme binding	GO:0016020=membrane, GO:0032991=protein-containing complex, GO:0005886=plasma membrane, GO:1990234=transferase complex, GO:0071944=cell periphery
AFI30873	chr1	60111595	60119243	-	Thap1	Bilateria	17.1651325471484	Afi.18hpf	A5		TF	PF05485.10:THAP
AFI30516	chr1	60119369	60139918	+	Aofb-4	cellular organisms	5.88571464895669	regen_3D	A3			PF01593.22:Amino_oxidase
AFI30336	chr1	60147304	60164828	-	Unchar_13140	Amphiura filiformis	99.7642452691001	regen_1D	A2			PF00822.18:PMP22_Claudin
AFI31334	chr1	60167660	60168053	-	Unchar_13561	cellular organisms	9.06842235930639	Afi.27hpf.SU5402	A6
AFI30551	chr1	60168441	60169350	-	Pol3-31	cellular organisms	1.39806201653655	Afi.27hpf.SU5402	minor15			PF00078.25:RVT_1
AFI30106	chr1	60200356	60204895	+	Aofa-4	cellular organisms	18.1368130951386	adult_arm	minor7			PF01593.22:Amino_oxidase
AFI30869	chr1	60207096	60209191	-	Unchar_13364	cellular organisms	18.2953060039224	regen_3D	A1			PF13499.4:EF-hand_7
AFI30098	chr1	60222620	60234009	-	Unchar_13044	Bilateria	33.8225722325277	Afi.18hpf	A8				GO:0006886=intracellular protein transport, GO:0048523=negative regulation of cellular process, GO:0009892=negative regulation of metabolic process, GO:0051179=localization, GO:0044092=negative regulation of molecular function	GO:0005488=binding, GO:0005515=protein binding, GO:0042802=identical protein binding	GO:0005783=endoplasmic reticulum, GO:0012505=endomembrane system, GO:0005789=endoplasmic reticulum membrane, GO:0098588=bounding membrane of organelle, GO:0031227=intrinsic component of endoplasmic reticulum membrane
AFI29738	chr1	60237684	60271765	+	Kctd5	cellular organisms	18.5239320362817	adult_arm	A2			PF02214.20:BTB_2	GO:1901565=organonitrogen compound catabolic process, GO:0050789=regulation of biological process, GO:0044267=cellular protein metabolic process, GO:1901564=organonitrogen compound metabolic process, GO:0019941=modification-dependent protein catabolic process	GO:0005515=protein binding, GO:0042802=identical protein binding, GO:0008092=cytoskeletal protein binding, GO:0044877=protein-containing complex binding, GO:0005488=binding	GO:0031461=cullin-RING ubiquitin ligase complex, GO:1990234=transferase complex, GO:0032991=protein-containing complex, GO:0005737=cytoplasm, GO:0005829=cytosol
AFI30920	chr1	60295488	60300069	-	Pdpk1	cellular organisms	177.50299784379	adult_arm	A9		kinase	PF00069.23:Pkinase,PF14593.4:PH_3	GO:2000026=regulation of multicellular organismal development, GO:0048869=cellular developmental process, GO:0051171=regulation of nitrogen compound metabolic process, GO:0051896=regulation of protein kinase B signaling, GO:0018105=peptidyl-serine phosphorylation	GO:0016301=kinase activity, GO:0019887=protein kinase regulator activity, GO:0016740=transferase activity, GO:0004674=protein serine/threonine kinase activity, GO:0016772=transferase activity, transferring phosphorus-containing groups	GO:0099572=postsynaptic specialization, GO:0043233=organelle lumen, GO:0043005=neuron projection, GO:0005654=nucleoplasm, GO:0030424=axon
AFI30429	chr1	60300129	60324821	-	Pdpk2	cellular organisms	112.873635971241	adult_arm	A9		kinase	PF00069.23:Pkinase	GO:0007173=epidermal growth factor receptor signaling pathway, GO:0051480=regulation of cytosolic calcium ion concentration, GO:0007165=signal transduction, GO:0007044=cell-substrate junction assembly, GO:0007010=cytoskeleton organization	GO:0019899=enzyme binding, GO:0004674=protein serine/threonine kinase activity, GO:0030295=protein kinase activator activity, GO:0044877=protein-containing complex binding, GO:0016740=transferase activity	GO:0043025=neuronal cell body, GO:0031594=neuromuscular junction, GO:0005634=nucleus, GO:0014069=postsynaptic density, GO:0043231=intracellular membrane-bounded organelle
AFI30304	chr1	60375214	60388538	+	Atp5h	cellular organisms	948.90707661383	regen_3D	A5			PF05873.10:Mt_ATP-synt_D	GO:0009165=nucleotide biosynthetic process, GO:0046390=ribose phosphate biosynthetic process, GO:0048585=negative regulation of response to stimulus, GO:0051234=establishment of localization, GO:0009144=purine nucleoside triphosphate metabolic process	GO:0015075=ion transmembrane transporter activity, GO:0015318=inorganic molecular entity transmembrane transporter activity, GO:0008324=cation transmembrane transporter activity, GO:0022857=transmembrane transporter activity, GO:0005215=transporter activity	GO:0045259=proton-transporting ATP synthase complex, GO:0016469=proton-transporting two-sector ATPase complex, GO:0043226=organelle, GO:0043231=intracellular membrane-bounded organelle, GO:0098796=membrane protein complex
AFI30653	chr1	60396405	60420742	-	Tmf1	Eukaryota	25.866806183305	Afi.27hpf.FSW	A6			PF12329.6:TMF_DNA_bd,PF12325.6:TMF_TATA_bd	GO:0031323=regulation of cellular metabolic process, GO:0097722=sperm motility, GO:1901362=organic cyclic compound biosynthetic process, GO:0042176=regulation of protein catabolic process, GO:0034641=cellular nitrogen compound metabolic process	GO:0003712=transcription coregulator activity, GO:0005488=binding, GO:0019899=enzyme binding, GO:0140110=transcription regulator activity, GO:0005515=protein binding	GO:0012505=endomembrane system, GO:0043229=intracellular organelle, GO:0098791=Golgi apparatus subcompartment, GO:0005794=Golgi apparatus, GO:0016020=membrane
AFI30659	chr1	60422124	60422883	+	Unchar_13282	cellular organisms	2.30392812974898	Pluteus	minor1			PF00665.24:rve
AFI30589	chr1	60423699	60424866	+	Unchar_13244	cellular organisms	2.49715424010632	Afi.27hpf.SU5402	A3			PF07727.12:RVT_2
AFI31824	chr1	60426197	60429309	-	Unchar_13743	Amphiura filiformis	46.0097249324503	Pluteus	A4
AFI30616	chr1	60441006	60475259	-	Top3a	cellular organisms	24.3078940348673	Afi.27hpf.SU5402	A7		TF	PF01131.18:Topoisom_bac,PF01751.20:Toprim,PF01396.17:zf-C4_Topoisom,PF06839.10:zf-GRF	GO:0022414=reproductive process, GO:0006974=cellular response to DNA damage stimulus, GO:0007005=mitochondrion organization, GO:0006259=DNA metabolic process, GO:0006302=double-strand break repair	GO:0003676=nucleic acid binding, GO:0016853=isomerase activity, GO:0097159=organic cyclic compound binding, GO:1901363=heterocyclic compound binding, GO:0140097=catalytic activity, acting on DNA	GO:0043227=membrane-bounded organelle, GO:0005654=nucleoplasm, GO:0016605=PML body, GO:0031981=nuclear lumen, GO:0005737=cytoplasm
AFI31284	chr1	60488824	60493621	+	Unchar_13538	Deuterostomia	24.1935811328667	Afi.18hpf	A6			PF15013.4:CCSMST1
AFI31178	chr1	60502066	60503301	-	H331	cellular organisms	35045.8817803107	Afi.18hpf	A7			PF00125.22:Histone
AFI30967	chr1	60513476	60531582	-	Traf6-2	cellular organisms	1752.95701971969	Afi.09hpf	minor12		immune	PF02176.16:zf-TRAF,PF15227.4:zf-C3HC4_4
AFI30496	chr1	60535955	60568026	+	Unk	Eukaryota	13.5708299139024	Afi.18hpf	A8			PF00642.22:zf-CCCH,PF13920.4:zf-C3HC4_3	GO:0010629=negative regulation of gene expression, GO:0006928=movement of cell or subcellular component, GO:0031324=negative regulation of cellular metabolic process, GO:0044238=primary metabolic process, GO:0048519=negative regulation of biological process	GO:0097159=organic cyclic compound binding, GO:0019787=ubiquitin-like protein transferase activity, GO:0044877=protein-containing complex binding, GO:0043021=ribonucleoprotein complex binding, GO:0008270=zinc ion binding	GO:0005829=cytosol, GO:0043229=intracellular organelle, GO:0005634=nucleus, GO:0005737=cytoplasm, GO:0005622=intracellular anatomical structure
AFI30932	chr1	60583578	60589404	+	Atf4	cellular organisms	915.792553865822	regen_1D	A6		immune,TF	PF00170.19:bZIP_1	GO:0010604=positive regulation of macromolecule metabolic process, GO:0043069=negative regulation of programmed cell death, GO:0051960=regulation of nervous system development, GO:0044249=cellular biosynthetic process, GO:0050767=regulation of neurogenesis	GO:0031072=heat shock protein binding, GO:0097159=organic cyclic compound binding, GO:0003682=chromatin binding, GO:0019899=enzyme binding, GO:0140110=transcription regulator activity	GO:0043228=non-membrane-bounded organelle, GO:0005634=nucleus, GO:0043232=intracellular non-membrane-bounded organelle, GO:0043229=intracellular organelle, GO:0005856=cytoskeleton
AFI30630	chr1	60603715	60621233	+	Unchar_13270	cellular organisms	2.76557249377731	Afi.39hpf	A9			PF01019.19:G_glu_transpept
AFI31702	chr1	60624269	60656037	+	Fxl16	Bilateria	3.90987165505663	regen_0D	A4			PF13516.4:LRR_6	GO:0006508=proteolysis, GO:0044260=cellular macromolecule metabolic process, GO:0019538=protein metabolic process, GO:0044238=primary metabolic process, GO:0043632=modification-dependent macromolecule catabolic process	GO:0016740=transferase activity, GO:0004842=ubiquitin-protein transferase activity, GO:0140096=catalytic activity, acting on a protein, GO:0019787=ubiquitin-like protein transferase activity, GO:0003824=catalytic activity	GO:1902494=catalytic complex, GO:0000151=ubiquitin ligase complex, GO:0005829=cytosol, GO:0005622=intracellular anatomical structure, GO:0019005=SCF ubiquitin ligase complex
[truncated: 29,073 more rows]

## Sheet: TABLE S3 Signalling pathways
Table S3: A. filiformis genes and signalling pathways. Genes annotated to the 19 signalling pathways. The first 19 columns contain the 19 pathways, where a ‘1’ in a given column represents membership to the pathway, additional columns contain the A. filiformis gene names and S. purpuratus orthologs.
[truncated: 205 more rows]

## Sheet: TABLE S4 immune genes details
Table S4: A. filiformis immune genes categories. Breakdown of A. filiformis immune genes into receptors, signalling, transcription factors, effectors and homology-based predictions.
[truncated: 2,076 more rows]

[truncated: 10 more sheets: TABLE S5 DNA-binding PFAM domai, TABLE S6 GO families expansion , TABLE S7 Expression expansion c, TABLE S8 Known regeneration gen, TABLE S9 Core regeneration gene, TABLE S10 GO Brittle star co-ex, TABLE S11 Axolotl co-expression, TABLE S12 GO Axolotl co-express, TABLE S13 Conserved co-expresse, TABLE S14 GO conserved co-expre]
